# Supplementary material for: The Effect of Added Ligands on the Reactions of [Ni(COD)(dppf)] with Alkyl Halides: Halide Abstraction May Be Reversible
Source: Organometallics. 2021 Jun 16;40(12):1997–2007. doi: 10.1021/acs.organomet.1c00280 (PMC8288641; doi:10.1021/acs.organomet.1c00280)
Supplement: Supplementary file 2 — om1c00280_si_002.xyz [file om1c00280_si_002.xyz]

                                         65              
dppf                                                     
Fe                                          2.5539 2.3957 -4.211
P                                           4.9234 4.9495-3.8618
P                                           0.4293 0.7342-2.0463
C                                           4.4519 3.1829-4.0004
C                                           0.7306 1.9864-3.3448
C                                           1.1658 1.5608-0.5566
C                                           0.4948 2.5265 0.2095
H                                          -0.5059 2.8392-0.0732
C                                           1.0962 3.0788 1.3418
H                                           0.5596 3.8207 1.9281
C                                           2.3823 2.6856 1.7197
H                                           2.8479  3.115 2.6031
C                                           3.0637 1.7304 0.9619
H                                           4.0615 1.4119 1.2529
C                                           2.4523 1.1642-0.1583
H                                            2.977 0.4003-0.7261
C                                          -1.3787 0.9723-1.7189
C                                          -2.1535 1.9938-2.2889
H                                          -1.6916 2.7133-2.9581
C                                          -3.5166 2.0969-1.9991
H                                          -4.1034 2.8932-2.4503
C                                          -4.1231 1.1866-1.1318
H                                          -5.1831 1.2693-0.9067
C                                          -3.3613 0.1646-0.5589
H                                          -3.8267-0.5511 0.1139
C                                          -2.0036 0.0544-0.8576
H                                          -1.4213 -0.752-0.4167
C                                           1.0358 3.3853-3.2253
H                                           1.1824 3.9231-2.2989
C                                           1.1906 3.9201-4.5375
H                                            1.473 4.9358-4.7725
C                                           0.9845 2.8679-5.4785
H                                           1.0804  2.948-6.5534
C                                           0.7061 1.6764 -4.749
H                                           0.5445 0.6924-5.1701
C                                            4.184 2.2191-2.9692
H                                           4.1497 2.4217-1.9094
C                                           3.9057 0.9647-3.5851
H                                           3.6113 0.0559 -3.077
C                                           3.9928 1.1355-4.9998
H                                            3.786 0.3785-5.7449
C                                           4.3301 2.4956 -5.257
H                                           4.4372 2.9553 -6.231
C                                           6.4729 4.8103 -2.855
C                                           7.3065 3.6836-2.9328
H                                           7.0057 2.8277  -3.53
C                                           8.5175 3.6436-2.2381
H                                            9.146 2.7591-2.3064
C                                           8.9172 4.7274-1.4546
H                                           9.8577 4.6934-0.9111
C                                           8.0985 5.8568-1.3744
H                                           8.3988 6.7062 -0.766
C                                           6.8914    5.9-2.0718
H                                           6.2611 6.7823-1.9931
C                                           3.7358 5.5953-2.5944
C                                           2.7932 6.5433-3.0188
H                                           2.8216 6.9006-4.0456
C                                           1.8181 7.0285-2.1432
H                                           1.0904 7.7564-2.4924
C                                           1.7859 6.5811-0.8219
H                                           1.0285 6.9537-0.1372
C                                           2.7394 5.6599-0.3777
H                                            2.722 5.3085 0.6483
C                                           3.7069 5.1729-1.2554
H                                           4.4487 4.4678-0.8934
                                         43              
FcPPh2                                                   
Fe                                          6.502220.8994 4.1417
P                                           5.237319.6668 7.1219
C                                           6.357819.5374 5.6804
C                                           7.714919.9877 5.5324
H                                           8.278520.5286 6.2793
C                                           8.157719.6629 4.2178
H                                           9.119119.9179 3.7911
C                                           7.0862 19.008 3.5376
H                                           7.094418.6771 2.5073
C                                           5.979518.9313 4.4322
H                                           5.002818.5237 4.2057
C                                           5.037722.3367 4.3709
C                                           6.326122.8972 4.6286
H                                           6.656623.3097 5.5721
C                                           7.113122.7449 3.4468
H                                           8.1505 23.031 3.3334
C                                           6.313322.0876 2.4625
H                                           6.637921.7915 1.4737
C                                           5.029421.8357 3.0348
H                                           4.209621.3164 2.5564
C                                           5.853618.2848 8.1928
C                                           5.286618.1485 9.4721
H                                            4.53718.8619 9.8084
C                                           5.679417.115710.3216
H                                           5.235617.031311.3104
C                                           6.636716.1877 9.9009
H                                           6.939815.378410.5599
C                                           7.197816.3056 8.6289
H                                           7.942915.5884 8.2935
C                                           6.8125 17.348 7.7809
H                                           7.264917.4334 6.7976
C                                           5.9675 21.126  8.005
C                                           5.275422.3446 7.9486
H                                           4.318422.3935 7.4359
C                                           5.798523.4946 8.5446
H                                           5.2495 24.431 8.4878
C                                            7.01923.4364 9.2202
H                                           7.427124.3286 9.6878
C                                           7.706222.2222 9.3064
H                                             8.6522.1679 9.8432
C                                           7.182921.0756 8.7074
H                                           7.717220.1331 8.7883
H                                            4.22622.2555   5.08
                                         34              
PPh3                                                     
P                                          -0.6582 0.5846-0.0944
C                                            0.248 1.3475-1.5175
C                                          -0.3161 2.4997-2.0905
C                                           1.4476 0.8496-2.0495
C                                           0.3099  3.148-3.1554
H                                          -1.2527 2.8907-1.6992
C                                           2.0681 1.4921-3.1232
H                                           1.8985-0.0418-1.6242
C                                            1.504 2.6434-3.6765
H                                          -0.1383 4.0408-3.5837
H                                           2.9959  1.093-3.5256
H                                           1.9889  3.142-4.5117
C                                           0.1836-1.0583 0.0506
C                                           1.2918 -1.309 0.8745
C                                          -0.3337-2.1118-0.7218
C                                           1.8697-2.5798  0.919
H                                           1.7048  -0.51 1.4827
C                                           0.2508 -3.378-0.6861
H                                          -1.2008-1.9379-1.3552
C                                            1.354-3.6157 0.1375
H                                           2.7265-2.7588 1.5638
H                                          -0.1598-4.1804-1.2935
H                                           1.8055-4.6037 0.1734
C                                            0.059 1.5033 1.3443
C                                          -0.6046 1.3801 2.5766
C                                           1.2103 2.3032  1.277
C                                          -0.1217 2.0245 3.7158
H                                          -1.5062 0.7751 2.6429
C                                           1.6871 2.9576 2.4151
H                                            1.736 2.4151 0.3336
C                                           1.0256 2.8178 3.6369
H                                          -0.6453 1.9147  4.662
H                                            2.579 3.5753 2.3464
H                                           1.3986 3.3276 4.5213
                                         46              
P(C6H4OMe)3                                              
P                                          -0.7733 0.5848-0.1032
C                                           0.1385  1.144-1.6111
C                                          -0.4401 2.1634-2.3786
C                                           1.3728 0.6205-2.0388
C                                           0.1834  2.669-3.5218
H                                           -1.401 2.5783-2.0819
C                                           2.0016 1.1054-3.1789
H                                           1.8458-0.1769-1.4737
C                                           1.4136 2.1363-3.9273
H                                          -0.2979 3.4607-4.0844
H                                           2.9531 0.7031-3.5134
C                                           0.0496-1.0303   0.26
C                                            1.197-1.1804 1.0609
C                                          -0.5076-2.1845-0.3061
C                                           1.7644-2.4304  1.275
H                                           1.6501-0.3087 1.5235
C                                           0.0559-3.4474-0.1088
H                                          -1.4033-2.1029-0.9179
C                                           1.2004-3.5735 0.6886
H                                           2.6486-2.5508 1.8937
H                                          -0.4058-4.3138-0.5685
C                                          -0.0536  1.678 1.2025
C                                          -0.7453 1.7805 2.4166
C                                           1.1406 2.4095 1.0639
C                                          -0.2692  2.562 3.4719
H                                          -1.6793 1.2387 2.5489
C                                            1.623 3.1992 2.1002
H                                           1.6982 2.3614 0.1333
C                                           0.9238 3.2785 3.3141
H                                          -0.8345 2.6099 4.3957
H                                            2.543 3.7665 1.9968
O                                           1.8347-4.7507 0.9598
O                                           1.4833 4.0789  4.267
O                                           2.1128 2.5409-5.0269
C                                           1.5687 3.5805 -5.824
H                                            1.452 4.5112-5.2517
H                                           2.2827 3.7432-6.6338
H                                           0.5963 3.2976-6.2502
C                                           1.3113-5.9417 0.3942
H                                           1.3192-5.9063 -0.704
H                                           1.9653-6.7477 0.7329
H                                           0.2867-6.1378 0.7391
C                                           0.8229 4.1978 5.5169
H                                            0.743 3.2277 6.0268
H                                            1.437 4.8709 6.1183
H                                          -0.1821 4.6276 5.4049
                                         43              
P(C6H4Me)3                                               
P                                          -0.6612 0.5839-0.0941
C                                           0.2439 1.3496-1.5145
C                                          -0.3152 2.5013-2.0922
C                                           1.4469 0.8612-2.0456
C                                           0.3154 3.1501 -3.152
H                                          -1.2521 2.8966-1.7055
C                                           2.0681 1.5086-3.1144
H                                           1.9045-0.0272-1.6208
C                                            1.516  2.662-3.6859
H                                           -0.134 4.0453-3.5769
H                                           3.0017 1.1122-3.5088
C                                           0.1806-1.0576 0.0469
C                                           1.2936-1.3119  0.862
C                                          -0.3323-2.1154-0.7217
C                                           1.8732-2.5808 0.8998
H                                           1.7135-0.5148 1.4681
C                                           0.2575-3.3774-0.6885
H                                          -1.2002-1.9479-1.3561
C                                            1.368-3.6342 0.1274
H                                            2.737-2.7541 1.5385
H                                          -0.1538-4.1782-1.2995
C                                           0.0553 1.4993 1.3451
C                                          -0.6068 1.3856 2.5785
C                                           1.2129 2.2895 1.2866
C                                          -0.1188 2.0262 3.7158
H                                          -1.5117  0.786   2.65
C                                           1.6908 2.9376 2.4263
H                                           1.7473  2.397 0.3475
C                                           1.0361 2.8183 3.6587
H                                          -0.6456  1.916 4.6614
H                                           2.5917  3.544 2.3573
C                                            2.175 3.3417-4.8631
H                                           1.7656 2.9715-5.8127
H                                           2.0149 4.4255-4.8423
H                                           3.2547 3.1579-4.8807
C                                           1.9787-5.0142 0.1951
H                                           1.4652-5.6372 0.9398
H                                           1.9057-5.5334 -0.767
H                                           3.0358-4.9724 0.4793
C                                           1.5387 3.5472 4.8828
H                                           1.0493 4.5248 4.9889
H                                           1.3347 2.9819 5.7989
H                                           2.6177  3.728 4.8281
                                         34              
 P(C6H4F)3                                               
P                                          -0.6544 0.5843-0.0937
C                                             0.25 1.3517-1.5139
C                                          -0.3311 2.4861-2.1068
C                                           1.4654 0.8746-2.0307
C                                            0.285 3.1412-3.1718
H                                          -1.2796 2.8634-1.7321
C                                           2.0897  1.512-3.1038
H                                           1.9319-0.0037-1.5956
C                                            1.489 2.6385-3.6544
H                                          -0.1527  4.019-3.6354
H                                           3.0272 1.1519-3.5149
C                                           0.1868-1.0579 0.0455
C                                            1.314-1.3062 0.8454
C                                          -0.3503-2.1192-0.7036
C                                           1.8955-2.5739 0.8941
H                                           1.7444-0.5057 1.4389
C                                           0.2252-3.3885 -0.675
H                                          -1.2318-1.9527-1.3181
C                                           1.3418 -3.594 0.1287
H                                           2.7645-2.7801 1.5105
H                                          -0.1789-4.2143-1.2511
C                                           0.0616 1.4982  1.347
C                                          -0.6216 1.4019 2.5717
C                                           1.2308 2.2741 1.2917
C                                          -0.1489 2.0427 3.7158
H                                          -1.5372 0.8187 2.6331
C                                           1.7115 2.9312 2.4252
H                                           1.7736 2.3704 0.3566
C                                           1.0136 2.8008 3.6206
H                                          -0.6662 1.9733 4.6669
H                                           2.6117 3.5364 2.3956
F                                           2.0883 3.2596-4.6905
F                                           1.9003-4.8207 0.1706
F                                            1.474 3.4323 4.7196
                                         43              
P(C6H4CF3)3                                              
P                                          -0.6493 0.5849 -0.094
C                                           0.2592 1.3529-1.5128
C                                          -0.2933 2.5208-2.0654
C                                           1.4473 0.8443-2.0596
C                                           0.3306 3.1733-3.1257
H                                          -1.2186 2.9243-1.6617
C                                           2.0687 1.4881-3.1292
H                                           1.8942-0.0553 -1.649
C                                           1.5127 2.6538-3.6596
H                                          -0.0953 4.0816-3.5393
H                                           2.9908  1.094-3.5439
C                                           0.1956-1.0568 0.0447
C                                           1.2902-1.3146 0.8842
C                                          -0.3071-2.1009  -0.75
C                                           1.8693-2.5824 0.9259
H                                           1.6972-0.5239 1.5062
C                                           0.2759-3.3652-0.7202
H                                          -1.1609 -1.923-1.3992
C                                           1.3648-3.6061 0.1216
H                                           2.7197-2.7744  1.572
H                                          -0.1099-4.1634-1.3458
C                                           0.0705 1.4974 1.3472
C                                          -0.5792 1.3486 2.5842
C                                           1.2086 2.3154 1.2768
C                                          -0.0981 1.9865 3.7247
H                                          -1.4682 0.7269 2.6563
C                                           1.6867 2.9654 2.4141
H                                           1.7284 2.4445  0.333
C                                           1.0359 2.7981  3.638
H                                          -0.5977 1.8571 4.6792
H                                           2.5711 3.5915 2.3553
C                                            2.152 3.3177-4.8493
C                                            1.518 3.5431 4.8537
C                                           1.9531-4.9887 0.2071
F                                           1.6564 2.8328-6.0115
F                                           3.4887 3.1192-4.8771
F                                           1.9356  4.652 -4.855
F                                           0.9145 4.7493 4.9658
F                                           2.8495 3.7708  4.808
F                                           1.2569 2.8647 5.9933
F                                           1.3237-5.7367  1.143
F                                           3.2622-4.9578 0.5417
F                                           1.8452-5.6526-0.9654
                                         13              
PMe3                                                     
P                                          -2.0808 1.5388-0.0006
C                                          -1.1831-0.0981      0
H                                          -1.4718-0.6774  0.884
H                                          -1.4685-0.6762-0.8858
H                                          -0.0927 0.0269 0.0021
C                                          -1.1858 2.3562 1.4193
H                                          -1.4728 3.4119  1.478
H                                          -1.4751 1.8787  2.362
H                                          -0.0952 2.2935 1.3136
C                                          -1.1807  2.358-1.4161
H                                          -1.4664 1.8818-2.3604
H                                          -1.4674 3.4138-1.4745
H                                          -0.0904 2.2952-1.3064
                                         52              
PCy3                                                     
P                                           0.5295 0.6468 -0.218
C                                           1.5255-0.9794-0.1686
C                                           1.8858-1.4932 1.2409
C                                           0.7194-2.0713-0.9125
H                                           2.4707-0.8152-0.7093
C                                           2.6449 -2.831 1.1791
H                                           0.9654-1.6272 1.8294
H                                            2.501-0.7644 1.7788
C                                            1.485-3.4011 -0.991
H                                          -0.2276-2.2294-0.3764
H                                            0.444-1.7375-1.9189
C                                            1.862-3.9028 0.4094
H                                           2.8697-3.1767 2.1967
H                                            3.613 -2.666 0.6828
H                                           0.8814-4.1515-1.5179
H                                           2.4001-3.2587-1.5854
H                                            2.446-4.8298 0.3444
H                                            0.943 -4.146 0.9631
C                                           1.1669 1.5731 1.3073
C                                           2.6298 2.0561 1.2796
C                                           0.2211 2.7217 1.7254
H                                           1.0832 0.8191  2.103
C                                           3.0477 2.6505 2.6355
H                                           2.7474 2.8281 0.5071
H                                           3.3033 1.2353 1.0024
C                                            0.643 3.3184 3.0791
H                                           0.2312 3.5174 0.9692
H                                          -0.8116 2.3557  1.776
C                                           2.1055 3.7883 3.0567
H                                            4.084 3.0097 2.5873
H                                           3.0235 1.8586  3.399
H                                          -0.0212 4.1502 3.3473
H                                           0.5223 2.5542 3.8615
H                                           2.3962 4.1815 4.0392
H                                           2.2055 4.6193 2.3422
C                                           1.4253 1.5191-1.6447
C                                           1.2895 0.7315 -2.966
C                                           0.8978 2.9571-1.8332
H                                           2.4967 1.5726-1.4009
C                                           1.9686 1.4562-4.1408
H                                           0.2232 0.5878-3.1959
H                                           1.7279-0.2671-2.8649
C                                           1.5793 3.6758-3.0094
H                                          -0.1873 2.9211-2.0091
H                                           1.0456 3.5427-0.9202
C                                           1.4308 2.8824-4.3137
H                                           1.8297 0.8776-5.0633
H                                           3.0525 1.4997-3.9568
H                                            1.161 4.6844-3.1221
H                                           2.6488  3.802-2.7831
H                                           1.9497 3.3918-5.1358
H                                           0.3669  2.837-4.5901
                                         37              
P(OPh)3                                                  
P                                           0.0547 0.9049-0.4465
O                                           0.6434-0.6079-0.8264
O                                           0.9427 1.1145 0.9488
O                                           1.0666 1.7664 -1.453
C                                           0.0131-1.7291-0.2966
C                                          -0.7301 -2.544-1.1519
C                                           0.1628-2.0508 1.0546
C                                          -1.3292-3.6984-0.6466
H                                          -0.8258-2.2634-2.1961
C                                          -0.4462-3.2059 1.5492
H                                           0.7577-1.4025 1.6886
C                                          -1.1913-4.0314 0.7039
H                                          -1.9073-4.3364-1.3094
H                                          -0.3322-3.4621 2.5991
H                                          -1.6602-4.9303 1.0938
C                                           0.6773  1.989-2.7698
C                                           0.6966 0.9452-3.6982
C                                           0.3123 3.2817-3.1486
C                                           0.3411 1.2076-5.0228
H                                            0.998-0.0446-3.3731
C                                          -0.0356 3.5321-4.4765
H                                            0.308 4.0685-2.4009
C                                          -0.0246 2.4972-5.4158
H                                           0.3555    0.4-5.7497
H                                          -0.3189 4.5375-4.7759
H                                          -0.2973 2.6958-6.4484
C                                           0.7101 2.2405 1.7319
C                                           1.1589 3.4956 1.3136
C                                           0.0621 2.0801 2.9576
C                                           0.9495 4.6017 2.1396
H                                           1.6696 3.5824 0.3608
C                                          -0.1364 3.1925 3.7763
H                                          -0.2737 1.0903 3.2506
C                                            0.304 4.4551 3.3697
H                                           1.2976 5.5804 1.8202
H                                          -0.6391 3.0718  4.732
H                                           0.1466 5.3189 4.0093
                                         13              
NMe3                                                     
N                                           0.3764 0.5215-0.0067
C                                           0.8129 -0.867-0.0068
H                                           0.4207-1.3795  0.879
H                                           0.4239-1.3783-0.8947
H                                            1.917-0.9776-0.0049
C                                           0.8107  1.215  1.197
H                                           0.4201  2.239 1.1969
H                                           0.4186 0.7024 2.0827
H                                           1.9147 1.2703 1.2948
C                                           0.8151 1.2166 -1.208
H                                           0.4262 0.7051-2.0958
H                                           0.4245 2.2405 -1.208
H                                           1.9194  1.272-1.3017
                                         34              
AsPh3                                                    
As                                         -0.8382 0.5826 -0.106
C                                           0.1932 1.3903-1.5864
C                                          -0.3531 2.5252 -2.206
C                                           1.4281 0.9015 -2.038
C                                           0.3249 3.1672 -3.244
H                                           -1.315 2.9134-1.8762
C                                           2.1033 1.5402-3.0813
H                                           1.8654 0.0222-1.5744
C                                           1.5555 2.6745-3.6842
H                                          -0.1098 4.0472-3.7112
H                                           3.0594 1.1505-3.4217
H                                           2.0823 3.1694-4.4959
C                                           0.1261-1.1368 0.0418
C                                           1.2757-1.3248 0.8234
C                                          -0.3779-2.2216-0.6927
C                                           1.9096-2.5693 0.8618
H                                           1.6789-0.4989 1.4019
C                                           0.2596-3.4632-0.6596
H                                          -1.2745-2.0978-1.2972
C                                           1.4055-3.6394 0.1194
H                                           2.7996-2.7013 1.4721
H                                          -0.1411-4.2926-1.2369
H                                           1.9001-4.6067 0.1511
C                                          -0.0039 1.5373 1.4107
C                                          -0.6525 1.4606 2.6532
C                                            1.189 2.2691 1.3143
C                                          -0.1149 2.0881 3.7785
H                                          -1.5843 0.9057 2.7454
C                                           1.7233 2.9028 2.4391
H                                           1.7037 2.3437 0.3609
C                                           1.0751 2.8118 3.6728
H                                          -0.6273 2.0163 4.7345
H                                           2.6483 3.4671 2.3502
H                                           1.4924  3.306 4.5462
                                         34              
 SbPh3                                                   
Sb                                         -1.0946  0.578-0.1212
C                                           0.1123  1.459-1.6943
C                                          -0.3713  2.603-2.3492
C                                            1.364 0.9472-2.0704
C                                           0.3808 3.2291-3.3462
H                                          -1.3423 3.0179-2.0835
C                                           2.1158  1.571-3.0699
H                                           1.7583 0.0603-1.5819
C                                            1.627 2.7131-3.7081
H                                          -0.0073 4.1162-3.8408
H                                           3.0842 1.1633-3.3498
H                                           2.2124 3.1966-4.4859
C                                            0.044 -1.263 0.0273
C                                           1.2121-1.3761 0.7973
C                                          -0.3965-2.3832-0.6956
C                                           1.9255-2.5774 0.8344
H                                           1.5713-0.5251 1.3694
C                                           0.3176-3.5835-0.6618
H                                          -1.3034 -2.327-1.2956
C                                           1.4811 -3.682 0.1043
H                                           2.8292-2.6494 1.4348
H                                          -0.0358-4.4402-1.2304
H                                           2.0365-4.6158 0.1348
C                                           -0.097   1.59 1.5184
C                                          -0.6883 1.5479 2.7911
C                                           1.1235 2.2662 1.3657
C                                           -0.071 2.1543  3.888
H                                          -1.6386 1.0371  2.938
C                                           1.7404 2.8759 2.4617
H                                            1.599 2.3173   0.39
C                                           1.1458 2.8198 3.7242
H                                           -0.541 2.1092 4.8674
H                                           2.6862 3.3952 2.3279
H                                           1.6262 3.2952 4.5754
                                        109              
[Ni(dppf)(FcPPh2)]                                       
Ni                                           3.407 19.857 6.2479
Fe                                          1.249318.3222 9.4743
Fe                                          6.535320.8568 4.0722
P                                           2.042118.1816 6.1855
P                                           5.402119.7218 7.0831
P                                           3.269121.5247 4.8833
C                                           1.937520.2635 9.3556
C                                           0.541320.2116 9.0546
H                                           0.084520.4674  8.108
C                                           -0.13619.6773 10.193
H                                          -1.196519.4739 10.263
C                                           0.840919.394911.1956
C                                           2.122219.756610.6766
H                                           3.073319.618911.1733
C                                           1.662717.2896 7.7429
C                                           2.644617.0048 8.7513
H                                           3.693217.2484 8.6926
C                                           1.984916.4283  9.874
H                                           2.457316.147410.8062
C                                           0.5899 16.362 9.5806
H                                          -0.1878 16.02210.2525
C                                           0.3882 16.887 8.2706
H                                          -0.564717.0166 7.7779
C                                           6.524819.5331 5.6481
C                                           7.853320.0258 5.4174
H                                           8.434120.6185 6.1097
C                                           8.237119.6752 4.0895
H                                           9.1638 19.954 3.6043
C                                           7.155918.9632 3.4873
H                                           7.121218.5995 2.4688
C                                           6.102818.8735 4.4414
H                                           5.129918.4237 4.2932
C                                           4.830722.0366 4.0454
C                                           5.9216  22.72  4.684
H                                           5.940923.0502 5.7127
C                                           6.986322.8456 3.7443
H                                           7.957123.2805 3.9438
C                                           6.573922.2311 2.5245
H                                            7.17522.1173 1.6317
C                                           5.248121.7375 2.7066
H                                           4.664721.1959 1.9757
C                                           2.779816.8644 5.1068
C                                           2.458816.7521 3.7443
H                                           1.648217.3423 3.3304
C                                           3.172115.8856  2.912
H                                           2.907115.8134 1.8598
C                                           4.215415.1129  3.426
H                                           4.771214.4409 2.7776
C                                           4.5343 15.208 4.7834
H                                           5.340414.6081 5.1988
C                                           3.826516.0764 5.6138
H                                           4.100716.1478 6.6602
C                                           0.343418.3887 5.4798
C                                          -0.471517.3094 5.1017
H                                          -0.104616.2928 5.2154
C                                          -1.742217.5334 4.5702
H                                          -2.362216.6899 4.2772
C                                          -2.215618.8398 4.4111
H                                          -3.202819.0129 3.9904
C                                          -1.413819.9194  4.785
H                                          -1.7665 20.938 4.6488
C                                          -0.142419.6911 5.3145
H                                            0.49820.5248 5.5837
C                                           5.970318.3549 8.1968
C                                           5.770618.4568 9.5848
H                                           5.405719.388610.0089
C                                           6.025117.3729 10.425
H                                           5.863917.472111.4956
C                                           6.4808 16.163 9.8934
H                                           6.673315.316110.5464
C                                            6.69216.0532  8.517
H                                           7.055415.1194 8.0949
C                                           6.442717.1398 7.6756
H                                           6.604617.0392 6.6065
C                                           6.074821.1868 7.9934
C                                           5.245822.3085 8.1283
H                                            4.24722.2774 7.7064
C                                           5.697123.4592 8.7788
H                                           5.038524.3192 8.8668
C                                           6.9877 23.496 9.3104
H                                            7.34524.3892 9.8163
C                                           7.816622.3743 9.2025
H                                            8.81722.3944 9.6276
C                                           7.360621.2246 8.5562
H                                           7.999420.3474 8.5005
C                                           2.662223.1251 5.5759
C                                           2.974124.3849 5.0434
H                                           3.600224.4563 4.1586
C                                           2.493725.5463 5.6521
H                                           2.744926.5177 5.2338
C                                            1.69525.4634 6.7964
H                                           1.3273  26.37 7.2699
C                                           1.376524.2134 7.3332
H                                           0.763824.1383 8.2276
C                                           1.8607 23.054 6.7261
H                                            1.64122.0795  7.153
C                                           2.180821.2658 3.4064
C                                            2.31720.0384 2.7378
H                                           3.060819.3265 3.0842
C                                            1.49219.7151 1.6626
H                                           1.614318.7605 1.1566
C                                           0.494820.6061 1.2541
H                                          -0.163820.3484  0.429
C                                           0.345821.8246 1.9176
H                                          -0.428822.5216 1.6073
C                                           1.188722.1585 2.9821
H                                           1.061823.1114 3.4868
H                                           2.7252 20.554 8.6712
H                                           0.650218.940712.1591
                                        100              
[Ni(dppf)(PPh3)]                                         
Ni                                         -0.1946 0.6592 -0.152
Fe                                          2.8074 2.7959-1.8638
P                                           1.1901 1.8623 0.9864
P                                           0.0264 0.8695-2.2995
C                                           2.7571 2.2185 0.1065
C                                           1.1016 2.2509-2.8819
C                                          -1.4652  1.089-3.3812
C                                          -2.1488-0.0285-3.8893
H                                          -1.7513-1.0252-3.7283
C                                          -3.3433 0.1254-4.5938
H                                          -3.8517 -0.753 -4.984
C                                           -3.882 1.3975-4.8004
H                                          -4.8126 1.5168-5.3487
C                                          -3.2116 2.5154-4.2992
H                                          -3.6169 3.5114-4.4593
C                                          -2.0149  2.363-3.5965
H                                          -1.5028 3.2451-3.2242
C                                           0.8518-0.5938-3.0731
C                                           1.0167-0.7367-4.4601
H                                           0.6285 0.0267-5.1287
C                                           1.6603-1.8577-4.9855
H                                           1.7804-1.9571-6.0613
C                                           2.1441-2.8537-4.1316
H                                            2.643-3.7274-4.5427
C                                           1.9727-2.7289-2.7517
H                                           2.3319-3.5065-2.0827
C                                           1.3258-1.6073-2.2286
H                                           1.1642-1.5141 -1.158
C                                           0.9935 3.5929-2.3755
H                                           0.2834 3.9307-1.6346
C                                           2.0343 4.3823-2.9453
H                                            2.237  5.421-2.7194
C                                            2.806 3.5396-3.7987
H                                            3.702 3.8245-4.3352
C                                           2.2341 2.2331-3.7645
H                                           2.6254 1.3592 -4.265
C                                           3.4205  1.227-0.6963
H                                           3.0704 0.2151-0.8511
C                                           4.5548 1.8295-1.3135
H                                           5.2249 1.3499-2.0149
C                                           4.6019 3.1973-0.9067
H                                           5.3139  3.938-1.2474
C                                           3.5025  3.437-0.0293
H                                           3.2323 4.3869 0.4108
C                                           0.5578 3.5475 1.4126
C                                            1.204 4.4009 2.3192
H                                           2.1148 4.0705 2.8116
C                                           0.6764  5.662 2.6022
H                                           1.1869 6.3162 3.3043
C                                            -0.51 6.0805 1.9922
H                                          -0.9214 7.0608 2.2184
C                                          -1.1716 5.2314 1.1019
H                                          -2.1016 5.5447 0.6347
C                                          -0.6399 3.9719 0.8167
H                                          -1.1531 3.2966 0.1346
C                                           1.8124 1.2897  2.635
C                                            0.858 0.9759 3.6175
H                                          -0.1989  1.105  3.402
C                                           1.2481 0.4696 4.8539
H                                           0.4944   0.22 5.5954
C                                           2.6024 0.2513  5.126
H                                            2.907-0.1593 6.0851
C                                           3.5586 0.5536 4.1566
H                                           4.6137 0.3873 4.3603
C                                           3.1674 1.0744 2.9187
H                                           3.9212 1.3088  2.173
P                                          -1.4067-0.8284  0.843
C                                          -2.8658-0.1303 1.7436
C                                          -2.7931 1.2087 2.1587
C                                          -4.0281 -0.864 2.0278
C                                          -3.8453 1.7967 2.8615
H                                          -1.9088 1.7888 1.9135
C                                          -5.0822-0.2754 2.7296
H                                          -4.1113-1.8941 1.6927
C                                          -4.9922 1.0538 3.1512
H                                          -3.7702 2.8358  3.172
H                                          -5.9763-0.8552 2.9446
H                                          -5.8157 1.5096 3.6948
C                                           -2.202-2.1849-0.1355
C                                          -3.0066-1.7911-1.2177
C                                          -2.0067-3.5525 0.0985
C                                          -3.6121-2.7399-2.0379
H                                          -3.1408-0.7332-1.4262
C                                          -2.6018-4.5051-0.7356
H                                          -1.3917-3.8781 0.9319
C                                          -3.4074-4.1036-1.8015
H                                          -4.2318 -2.413-2.8691
H                                          -2.4363-5.5629-0.5461
H                                          -3.8695-4.8459-2.4473
C                                          -0.5022-1.7695 2.1568
C                                          -1.1087-2.3126 3.2982
C                                           0.8855-1.9076 1.9998
C                                          -0.3421-2.9778 4.2581
H                                          -2.1793-2.2069 3.4463
C                                           1.6507-2.5804 2.9506
H                                           1.3659-1.4402 1.1443
C                                            1.037-3.1149 4.0856
H                                          -0.8234 -3.386 5.1435
H                                           2.7268-2.6573 2.8226
H                                           1.6326-3.6241 4.8388
                                        112              
[Ni(dppf)(P(C6H4OMe)3)]                                  
Ni                                         -0.2463 0.6177-0.1671
Fe                                          2.7715 2.7384-1.8663
P                                           1.1923 1.7445 0.9828
P                                          -0.0556 0.8829-2.3092
C                                            2.751  2.093 0.0838
C                                           1.0348 2.2637 -2.867
C                                          -1.5547 1.1585-3.3688
C                                          -2.2586 0.0697-3.9107
H                                           -1.873-0.9375-3.7915
C                                          -3.4589 0.2646 -4.595
H                                          -3.9835-0.5925-5.0106
C                                          -3.9825 1.5505-4.7487
H                                          -4.9176  1.702-5.2812
C                                          -3.2914 2.6403-4.2148
H                                           -3.685 3.6468-4.3338
C                                          -2.0896 2.4466-3.5313
H                                          -1.5618 3.3074-3.1318
C                                            0.735-0.5706-3.1377
C                                           0.8851-0.6735  -4.53
H                                           0.5048 0.1169-5.1711
C                                           1.5029-1.7894-5.0959
H                                           1.6117-1.8573-6.1754
C                                           1.9752-2.8205-4.2779
H                                           2.4545-3.6898-4.7206
C                                           1.8172 -2.736-2.8933
H                                           2.1672-3.5405-2.2518
C                                           1.1958-1.6194  -2.33
H                                           1.0434-1.5565 -1.256
C                                           0.9623 3.5871-2.3082
H                                           0.2739 3.9082  -1.54
C                                           2.0059 4.3791-2.8693
H                                           2.2325 5.4046-2.6083
C                                           2.7438 3.5562-3.7706
H                                           3.6338 3.8453-4.3148
C                                           2.1481 2.2598 -3.774
H                                           2.5129 1.3991-4.3156
C                                           3.3706 1.1148-0.7689
H                                           2.9913  0.118-0.9508
C                                           4.5053 1.7107-1.3916
H                                           5.1463 1.2399-2.1254
C                                           4.5966 3.0615-0.9382
H                                           5.3193 3.7962-1.2695
C                                            3.524 3.2966 -0.027
H                                           3.2889 4.2365 0.4529
C                                           0.6143 3.4293 1.4829
C                                           1.3034 4.2344 2.4021
H                                           2.2174  3.865 2.8595
C                                           0.8141 5.4967 2.7425
H                                           1.3577 6.1132  3.454
C                                          -0.3764 5.9648 2.1782
H                                          -0.7582 6.9455 2.4495
C                                          -1.0802  5.164 1.2757
H                                          -2.0139 5.5153 0.8443
C                                          -0.5865 3.9034 0.9328
H                                           -1.133  3.265 0.2411
C                                           1.8334 1.0986 2.5977
C                                           0.8961 0.8191 3.6068
H                                          -0.1568 1.0253 3.4365
C                                           1.2957 0.2486  4.812
H                                           0.5534 0.0281 5.5741
C                                           2.6403-0.0713 5.0257
H                                           2.9495-0.5404 5.9559
C                                            3.579 0.1991 4.0306
H                                           4.6263 -0.047 4.1878
C                                           3.1802 0.7859 2.8252
H                                           3.9213 0.9927 2.0589
P                                          -1.4704-0.8696 0.8269
C                                          -2.8896-0.1609 1.7702
C                                          -2.7868  1.168 2.2213
C                                          -4.0626 -0.866 2.0628
C                                          -3.8048 1.7614 2.9546
H                                          -1.8968 1.7397 1.9773
C                                           -5.099-0.2824 2.7976
H                                          -4.1801-1.8864 1.7082
C                                          -4.9701 1.0373 3.2505
H                                          -3.7273 2.7881 3.2993
H                                          -5.9938-0.8593 3.0024
C                                          -2.3027-2.1937-0.1555
C                                          -3.0662-1.7808-1.2639
C                                          -2.1888-3.5639 0.0922
C                                           -3.698-2.7013-2.0849
H                                          -3.1476-0.7215-1.4905
C                                          -2.8079-4.5078-0.7376
H                                           -1.609-3.9137 0.9415
C                                          -3.5676 -4.077  -1.83
H                                          -4.2849-2.3826-2.9409
H                                          -2.6891-5.5631-0.5189
C                                          -0.5435-1.8326  2.101
C                                          -1.0996-2.3195 3.2874
C                                           0.8351-2.0238 1.8916
C                                          -0.3145-2.9639 4.2494
H                                          -2.1582-2.1798 3.4866
C                                           1.6248-2.6757 2.8248
H                                           1.2951-1.6035 1.0013
C                                           1.0558 -3.136 4.0216
H                                          -0.7776-3.3093 5.1668
H                                           2.6936-2.7925 2.6807
O                                           -5.915 1.7075 3.9717
O                                           1.9241-3.7163 4.9009
O                                           -4.214-4.9024 -2.706
C                                          -4.1012-6.3023-2.5134
H                                          -4.6773-6.7646-3.3175
H                                          -3.0565-6.6373-2.5771
H                                          -4.5175-6.6138-1.5451
C                                          -7.1223 1.0337 4.2883
H                                          -7.7237  1.746 4.8566
H                                          -7.6704 0.7375 3.3833
H                                          -6.9396 0.1421 4.9041
C                                           1.4262-4.1214 6.1646
H                                           2.2827-4.5198 6.7124
H                                            1.001-3.2743 6.7209
H                                           0.6624-4.9059 6.0697
                                        109              
[Ni(dppf)(P(C6H4Me)3)]                                   
Ni                                         -0.2119  0.654 -0.158
Fe                                          2.8252 2.7535 -1.839
P                                           1.1758 1.8348 0.9987
P                                           0.0135 0.8805-2.3005
C                                           2.7538 2.1665 0.1283
C                                           1.1147 2.2472-2.8705
C                                          -1.4766 1.1399-3.3762
C                                          -2.1801 0.0408-3.8974
H                                          -1.7978-0.9642 -3.752
C                                          -3.3749 0.2234-4.5944
H                                          -3.8994-0.6415-4.9937
C                                          -3.8935 1.5068-4.7819
H                                          -4.8243 1.6486-5.3246
C                                          -3.2027 2.6066-4.2688
H                                          -3.5921 3.6112-4.4144
C                                          -2.0062 2.4254-3.5725
H                                          -1.4787 3.2939-3.1901
C                                           0.8073-0.5893-3.0957
C                                           0.9708-0.7149-4.4846
H                                           0.6035 0.0686-5.1417
C                                           1.5859-1.8439-5.0266
H                                           1.7054-1.9296-6.1037
C                                           2.0421-2.8654-4.1876
H                                           2.5188-3.7454-4.6117
C                                           1.8718-2.7575-2.8062
H                                           2.2092-3.5545-2.1488
C                                           1.2536-1.6276-2.2666
H                                           1.0918 -1.547-1.1952
C                                           1.0288  3.587 -2.354
H                                           0.3215 3.9319-1.6136
C                                            2.087 4.3616-2.9122
H                                           2.3073 5.3947-2.6772
C                                           2.8478 3.5114 -3.768
H                                           3.7517  3.784-4.2975
C                                           2.2517 2.2155-3.7469
H                                           2.6296 1.3383-4.2521
C                                           3.3999 1.1657-0.6771
H                                           3.0285 0.1624-0.8388
C                                           4.5492 1.7473-1.2864
H                                            5.212 1.2575-1.9876
C                                           4.6232 3.1117 -0.872
H                                           5.3521 3.8391-1.2057
C                                           3.5252 3.3698  0.002
H                                           3.2732 4.3229  0.446
C                                           0.5638  3.529 1.4202
C                                           1.2186 4.3783 2.3245
H                                            2.125 4.0395 2.8192
C                                           0.7048 5.6462 2.6026
H                                           1.2222 6.2973 3.3027
C                                          -0.4765 6.0756 1.9904
H                                          -0.8771 7.0612 2.2127
C                                           -1.147 5.2305  1.103
H                                          -2.0734 5.5523 0.6342
C                                          -0.6291 3.9643 0.8225
H                                          -1.1486 3.2924 0.1417
C                                           1.7821 1.2607 2.6543
C                                            0.818 0.9467 3.6272
H                                          -0.2369 1.0687 3.3985
C                                           1.1964 0.4487 4.8707
H                                           0.4355 0.1998  5.605
C                                           2.5489 0.2401 5.1604
H                                           2.8449-0.1575  6.128
C                                           3.5145 0.5387  4.199
H                                           4.5679 0.3779 4.4153
C                                           3.1347 1.0511 2.9542
H                                           3.8957 1.2838 2.2153
P                                          -1.4213-0.8467 0.8267
C                                           -2.882-0.1625 1.7285
C                                          -2.8285 1.1772 2.1427
C                                          -4.0338-0.9057 2.0261
C                                          -3.8831 1.7495 2.8517
H                                          -1.9532 1.7713 1.8967
C                                          -5.0874-0.3273 2.7343
H                                          -4.1082-1.9398 1.7006
C                                          -5.0312 1.0073 3.1595
H                                          -3.8153   2.79 3.1626
H                                          -5.9703-0.9221   2.96
C                                          -2.1973-2.2073-0.1553
C                                          -2.9817 -1.827 -1.257
C                                          -2.0112-3.5727 0.0889
C                                          -3.5655-2.7825-2.0812
H                                          -3.1196-0.7716-1.4757
C                                          -2.5885-4.5291-0.7527
H                                           -1.417-3.8962 0.9385
C                                          -3.3718-4.1539-1.8487
H                                          -4.1708  -2.46-2.9263
H                                          -2.4274-5.5857-0.5482
C                                          -0.4984-1.7687  2.137
C                                          -1.0728-2.2701 3.3114
C                                           0.8873-1.9119 1.9619
C                                          -0.2786-2.8792 4.2858
H                                           -2.141-2.1697 3.4804
C                                           1.6727-2.5321  2.927
H                                           1.3531-1.4832 1.0782
C                                            1.104 -3.013 4.1148
H                                          -0.7413-3.2459 5.1999
H                                           2.7475-2.6062 2.7792
C                                          -6.1908 1.6382 3.8939
H                                          -5.8529 2.4257 4.5765
H                                          -6.8991 2.0981 3.1915
H                                          -6.7478 0.8975 4.4781
C                                          -3.9709 -5.184-2.7772
H                                          -3.3984-5.2547-3.7119
H                                          -3.9801  -6.18-2.3221
H                                          -5.0011-4.9265  -3.05
C                                           1.9776-3.6006 5.1962
H                                           2.5352-2.8057 5.7092
H                                           1.3889 -4.135 5.9491
H                                           2.7163-4.2978 4.7835
                                        100              
[Ni(dppf)(P(C6H4F)3)]                                    
Ni                                         -0.1972 0.6431-0.1743
Fe                                          2.7746 2.8381-1.8775
P                                           1.1957   1.84 0.9683
P                                           0.0381 0.8517-2.3246
C                                           2.7508 2.2358 0.0853
C                                           1.0791 2.2637 -2.894
C                                          -1.4471  1.034-3.4229
C                                          -2.0737-0.0904-3.9862
H                                          -1.6344-1.0746-3.8607
C                                          -3.2649 0.0396 -4.702
H                                          -3.7276-0.8431 -5.137
C                                          -3.8568 1.2941-4.8646
H                                          -4.7844 1.3947-5.4216
C                                          -3.2434 2.4189-4.3085
H                                          -3.6906 3.4017-4.4341
C                                          -2.0507 2.2904-3.5949
H                                          -1.5836  3.178-3.1788
C                                           0.9125-0.5894-3.0841
C                                           1.1071 -0.728-4.4678
H                                           0.7098 0.0233-5.1444
C                                           1.7914-1.8309-4.9803
H                                           1.9341 -1.927-6.0535
C                                           2.2869-2.8129 -4.117
H                                           2.8178-3.6722-4.5182
C                                            2.086-2.6932-2.7406
H                                           2.4548-3.4603-2.0648
C                                           1.3982  -1.59-2.2307
H                                           1.2151-1.4998-1.1633
C                                           0.9391 3.5967-2.3718
H                                           0.2239  3.908-1.6245
C                                           1.9571 4.4186-2.9363
H                                           2.1345 5.4594-2.6989
C                                           2.7457  3.606-3.8031
H                                           3.6318 3.9198-4.3398
C                                           2.2077 2.2851 -3.782
H                                             2.62 1.4278-4.2941
C                                           3.4312 1.2699-0.7347
H                                           3.1046  0.252 -0.901
C                                           4.5478 1.9063-1.3503
H                                           5.2245 1.4511-2.0615
C                                            4.566 3.2693 -0.926
H                                           5.2588 4.0304-1.2612
C                                           3.4673 3.4726 -0.039
H                                           3.1788 4.4101 0.4156
C                                           0.5486  3.508 1.4364
C                                           1.1875 4.3421 2.3661
H                                           2.1008 4.0065 2.8498
C                                           0.6493 5.5907 2.6826
H                                           1.1538 6.2295  3.403
C                                          -0.5395 6.0165 2.0824
H                                          -0.9591 6.9867 2.3349
C                                          -1.1926 5.1873 1.1674
H                                          -2.1239 5.5064 0.7068
C                                          -0.6505 3.9404 0.8491
H                                          -1.1584 3.2799 0.1488
C                                           1.8346  1.233 2.5984
C                                           0.8975 0.9707 3.6127
H                                          -0.1557 1.1725 3.4388
C                                           1.2977  0.427   4.83
H                                           0.5568 0.2217 5.5976
C                                           2.6437 0.1177 5.0518
H                                           2.9536-0.3267 5.9937
C                                           3.5822 0.3708 4.0515
H                                           4.6308 0.1354 4.2159
C                                           3.1823   0.93 2.8333
H                                           3.9238 1.1254 2.0645
P                                          -1.4246-0.8159 0.8404
C                                          -2.8664-0.0953 1.7498
C                                           -2.765 1.2387 2.1768
C                                           -4.046-0.8031 2.0304
C                                          -3.7973 1.8525 2.8843
H                                          -1.8693 1.8025 1.9381
C                                          -5.0902-0.2034 2.7357
H                                          -4.1557 -1.829 1.6909
C                                          -4.9454 1.1155 3.1541
H                                          -3.7273 2.8842 3.2136
H                                          -6.0085-0.7365 2.9601
C                                          -2.2486  -2.17 -0.116
C                                          -2.9517 -1.779-1.2678
C                                          -2.1901-3.5326 0.2074
C                                          -3.5941-2.7148-2.0732
H                                          -2.9787-0.7295-1.5455
C                                          -2.8164 -4.487-0.5998
H                                          -1.6533-3.8593 1.0926
C                                          -3.5109-4.0603-1.7247
H                                          -4.1366-2.4187 -2.965
H                                          -2.7741-5.5463-0.3679
C                                          -0.5225-1.7499 2.1588
C                                          -1.1167-2.2407 3.3304
C                                           0.8617-1.9154  1.988
C                                           -0.351-2.8754 4.3106
H                                          -2.1826-2.1145 3.4944
C                                           1.6387-2.5584 2.9471
H                                           1.3388-1.4865 1.1115
C                                           1.0156-3.0194 4.1012
H                                          -0.7928-3.2465 5.2297
H                                           2.7126-2.6613 2.8393
F                                           1.7644-3.6104 5.0564
F                                          -4.1182-4.9777-2.5082
F                                          -5.9546 1.6993 3.8335
                                        109              
[Ni(dppf)(P(C6H4CF3)3)]                                  
Ni                                         -0.1646 0.5956-0.1698
Fe                                           2.697 2.9134-1.9079
P                                           1.2529 1.7857 0.9623
P                                           0.0427 0.8171-2.3292
C                                           2.7613 2.2656 0.0404
C                                           1.0046  2.283-2.8916
C                                          -1.4561 0.9257-3.4162
C                                          -2.0256-0.2242-3.9877
H                                          -1.5363 -1.186-3.8735
C                                          -3.2248-0.1485-4.6986
H                                          -3.6422-1.0493-5.1418
C                                          -3.8823 1.0748-4.8444
H                                          -4.8161 1.1328-5.3968
C                                          -3.3267 2.2244-4.2774
H                                           -3.826 3.1834-4.3895
C                                          -2.1254 2.1509-3.5709
H                                          -1.7029  3.057-3.1466
C                                            0.985-0.5794-3.0867
C                                           1.1761-0.7165-4.4709
H                                           0.7328  0.007-5.1494
C                                           1.9146-1.7847-4.9816
H                                           2.0539-1.8804-6.0552
C                                           2.4681-2.7331-4.1163
H                                           3.0407-3.5656-4.5162
C                                            2.272-2.6151-2.7389
H                                           2.6875-3.3566-2.0616
C                                           1.5306-1.5467-2.2305
H                                           1.3553-1.4563-1.1612
C                                            0.816 3.5974-2.3384
H                                           0.1054 3.8599-1.5683
C                                           1.7795 4.4766-2.9114
H                                           1.9151 5.5196 -2.657
C                                           2.5812 3.7191-3.8154
H                                           3.4371 4.0847-4.3678
C                                            2.106 2.3744-3.8087
H                                           2.5439 1.5477 -4.349
C                                           3.4622 1.3538-0.8235
H                                            3.183 0.3249-1.0059
C                                           4.5281 2.0588 -1.454
H                                           5.2047 1.6539-2.1951
C                                           4.4931 3.4104-0.9965
H                                           5.1378 4.2123-1.3322
C                                           3.4131 3.5387-0.0738
H                                           3.0939 4.4498 0.4129
C                                           0.5748 3.4158 1.5102
C                                           1.2152 4.2263 2.4598
H                                           2.1469 3.8937 2.9091
C                                           0.6552 5.4472 2.8399
H                                           1.1603 6.0669 3.5762
C                                          -0.5558 5.8692 2.2832
H                                          -0.9925 6.8172 2.5857
C                                          -1.2086 5.0644 1.3464
H                                          -2.1566   5.38 0.9188
C                                          -0.6451 3.8451 0.9648
H                                          -1.1557 3.2022 0.2506
C                                           1.9648 1.1332 2.5434
C                                           1.0928 0.9058 3.6229
H                                           0.0432 1.1731 3.5345
C                                           1.5517 0.3168 4.7977
H                                            0.861 0.1271 5.6142
C                                           2.8913-0.0688 4.9141
H                                           3.2374-0.5601 5.8178
C                                           3.7652 0.1531 3.8505
H                                           4.8088-0.1407 3.9324
C                                           3.3075 0.7534 2.6728
H                                           4.0008 0.9229 1.8547
P                                          -1.4294-0.8213   0.83
C                                           -2.873-0.0639 1.7122
C                                          -2.6956  1.227 2.2341
C                                          -4.1122-0.6985 1.8846
C                                          -3.7227 1.8698 2.9187
H                                          -1.7469 1.7303 2.0857
C                                          -5.1463-0.0579 2.5674
H                                          -4.2735-1.6948 1.4848
C                                          -4.9511 1.2245 3.0856
H                                          -3.5724 2.8678 3.3181
H                                          -6.1015-0.5543 2.7047
C                                          -2.2638-2.1669-0.1311
C                                          -3.0046 -1.763-1.2547
C                                          -2.1573-3.5346 0.1539
C                                          -3.6332-2.6988-2.0668
H                                            -3.07-0.7078 -1.503
C                                          -2.7707-4.4801-0.6712
H                                          -1.5973-3.8689 1.0216
C                                          -3.5109-4.0627-1.7776
H                                          -4.2072-2.3735-2.9282
H                                          -2.6838-5.5386 -0.449
C                                          -0.5893-1.7668 2.1839
C                                          -1.2287-2.1951  3.357
C                                           0.7873-1.9944 2.0419
C                                          -0.5017-2.8136  4.372
H                                          -2.2937-2.0304 3.4886
C                                           1.5171-2.6243 3.0458
H                                           1.2959-1.6203 1.1582
C                                           0.8718-3.0205  4.218
H                                          -0.9955-3.1308 5.2856
H                                           2.5867-2.7644 2.9424
C                                          -4.1213-5.0704-2.7101
C                                            1.652-3.5811 5.3724
C                                          -6.0848 1.9442 3.7627
F                                          -5.6422 2.7854 4.7248
F                                           -6.792 2.6932 2.8831
F                                          -6.9566 1.0867 4.3391
F                                          -5.3019-4.6383-3.2115
F                                          -3.3161 -5.316-3.7724
F                                           -4.346-6.2574-2.1036
F                                           1.0222-4.6352 5.9401
F                                           2.8882-3.9869 5.0138
F                                           1.8083-2.6551 6.3562
                                         79              
 [Ni(dppf)(PMe3)]                                        
Ni                                         -0.3427 0.4102-0.0728
Fe                                          2.4294 2.8603-1.8352
P                                           1.1289 1.5497 1.0232
P                                          -0.1334 0.6265-2.2108
C                                           2.5909 2.1689 0.0966
C                                           0.7487 2.1372-2.7733
C                                          -1.6058 0.6415-3.3378
C                                          -2.5954-0.3266-3.1057
H                                          -2.4636-1.0245 -2.284
C                                          -3.7328-0.3912-3.9086
H                                          -4.4869-1.1513-3.7191
C                                          -3.9078 0.5276-4.9484
H                                           -4.799 0.4865-5.5693
C                                           -2.935 1.5008-5.1817
H                                          -3.0657 2.2193-5.9872
C                                          -1.7872 1.5559 -4.385
H                                          -1.0336 2.3134-4.5789
C                                           0.8858 -0.718-2.9737
C                                           0.9867-0.9125-4.3591
H                                           0.4293-0.2692-5.0348
C                                           1.7887-1.9329-4.8739
H                                           1.8608-2.0729-5.9495
C                                            2.492-2.7769-4.0097
H                                           3.1141-3.5721-4.4123
C                                           2.3819-2.6045-2.6277
H                                           2.9146-3.2672-1.9503
C                                           1.5789-1.5841-2.1142
H                                           1.4732-1.4507 -1.039
C                                           0.4942 3.4339-2.2081
H                                          -0.2178 3.6443-1.4221
C                                           1.3902 4.3711-2.7989
H                                            1.473 5.4187-2.5406
C                                           2.2111 3.6672-3.7306
H                                           3.0285 4.0868 -4.303
C                                           1.8149 2.2965-3.7213
H                                           2.2775  1.496-4.2815
C                                            3.345 1.3437-0.8087
H                                           3.1499 0.3011 -1.017
C                                           4.3338 2.1513-1.4426
H                                           5.0238 1.8229 -2.209
C                                            4.197 3.4826-0.9479
H                                           4.7641 4.3447-1.2748
C                                           3.1316 3.4951 0.0005
H                                           2.7487 4.3652 0.5146
C                                            0.419   3.12 1.6987
C                                           1.0933 3.9278 2.6273
H                                           2.0718 3.6258 2.9908
C                                           0.5116  5.108 3.0934
H                                           1.0439 5.7258 3.8122
C                                          -0.7538 5.4932 2.6407
H                                          -1.2059 6.4118 3.0058
C                                          -1.4394 4.6898 1.7268
H                                          -2.4285  4.978 1.3802
C                                           -0.857  3.508 1.2635
H                                          -1.3905 2.8645 0.5665
C                                           1.9252 0.8364  2.539
C                                           1.1377 0.6666 3.6917
H                                           0.1156 1.0367 3.7014
C                                           1.6526 0.0417 4.8258
H                                           1.0293-0.0712 5.7095
C                                           2.9662-0.4388  4.827
H                                            3.368-0.9309 5.7087
C                                           3.7566-0.2779 3.6888
H                                           4.7814 -0.641 3.6816
C                                           3.2429 0.3578 2.5544
H                                            3.876 0.4863 1.6818
P                                            -1.83-0.6373 1.0952
C                                          -2.8014 0.4413  2.259
H                                          -2.1144 1.0205 2.8824
C                                          -3.2398-1.6086 0.3595
H                                          -3.8341-0.9531-0.2853
C                                          -1.1643-1.9134 2.2704
H                                          -0.4044-1.4552   2.91
H                                          -3.3993 1.1504 1.6767
H                                            -3.47 -0.147 2.8997
H                                          -2.8367-2.4183-0.2584
H                                          -3.8907-2.0406 1.1306
H                                          -1.9559-2.3488 2.8931
H                                          -0.6839-2.7126  1.696
                                        118              
[Ni(dppf)(PCy3)]                                         
Ni                                         -0.2004 0.3189-0.0787
Fe                                           2.607 2.7099-1.7916
P                                           1.1307  1.563  1.055
P                                          -0.0533 0.6297-2.1903
C                                           2.6558  2.068 0.1653
C                                           0.9025 2.0903-2.7793
C                                          -1.6366 0.7845-3.1398
C                                           -2.397-0.3788-3.3514
H                                          -1.9808-1.3431-3.0776
C                                          -3.6707-0.3108-3.9104
H                                          -4.2385-1.2246-4.0694
C                                          -4.2174 0.9282-4.2622
H                                          -5.2135  0.985-4.6929
C                                          -3.4704 2.0895 -4.061
H                                          -3.8815 3.0564-4.3411
C                                          -2.1881   2.02-3.5071
H                                          -1.6167 2.9327-3.3676
C                                           0.7962-0.7518 -3.079
C                                            0.803-0.8808 -4.476
H                                           0.2823-0.1469-5.0853
C                                           1.4637-1.9495-5.0845
H                                           1.4607-2.0409-6.1677
C                                           2.1244-2.9026-4.3035
H                                           2.6363-3.7351-4.7792
C                                           2.1163-2.7883-2.9113
H                                           2.6181-3.5327-2.2984
C                                           1.4514-1.7209-2.3042
H                                           1.4131-1.6373-1.2199
C                                           0.7338 3.4109-2.2347
H                                           0.0238 3.6885-1.4685
C                                           1.7129 4.2706-2.8134
H                                           1.8638 5.3139-2.5686
C                                            2.506 3.4925-3.7083
H                                           3.3685 3.8405-4.2621
C                                           2.0077 2.1556-3.6919
H                                           2.4261  1.315-4.2273
C                                           3.3702  1.158 -0.689
H                                           3.0938  0.128-0.8696
C                                           4.4371 1.8655-1.3154
H                                           5.1227  1.461-2.0485
C                                           4.3897 3.2192 -0.865
H                                           5.0313 4.0241-1.2001
C                                           3.2999 3.3448 0.0474
H                                           2.9692 4.2586 0.5208
C                                           0.3801  3.184 1.5405
C                                           0.9966 4.0833 2.4239
H                                           1.9569   3.83 2.8647
C                                           0.3782 5.2914 2.7516
H                                           0.8669 5.9804 3.4358
C                                           -0.869 5.6125 2.2073
H                                          -1.3502  6.552 2.4662
C                                          -1.4991 4.7177 1.3394
H                                          -2.4747 4.9534 0.9224
C                                          -0.8785 3.5097 1.0131
H                                           -1.366 2.8001 0.3489
C                                           1.8137 1.0024 2.6869
C                                           0.9395 0.9255 3.7863
H                                           -0.083 1.2812 3.6836
C                                           1.3676 0.4087 5.0075
H                                           0.6778 0.3656 5.8468
C                                           2.6793-0.0561 5.1521
H                                           3.0135-0.4648  6.102
C                                           3.5534  0.007 4.0661
H                                            4.575-0.3506 4.1682
C                                           3.1262 0.5346 2.8438
H                                           3.8213 0.5865  2.011
P                                          -1.6051-0.9671  0.984
C                                          -2.7454  0.212 1.9113
C                                          -3.6943 0.9115 0.9146
C                                          -3.4975-0.2596 3.1695
H                                          -2.0259 0.9763 2.2395
C                                          -4.4359 2.0791 1.5825
H                                          -4.4322 0.1924 0.5335
H                                          -3.1233 1.2588 0.0438
C                                          -4.2454 0.9159 3.8251
H                                          -4.2157-1.0488 2.9159
H                                          -2.7947-0.6922 3.8912
C                                          -5.1923 1.6097 2.8344
H                                          -5.1274  2.544 0.8678
H                                          -3.7058 2.8497 1.8688
H                                          -4.8009 0.5637 4.7041
H                                          -3.5091 1.6481 4.1894
H                                          -5.6951 2.4567 3.3186
H                                          -5.9813 0.9032 2.5352
C                                          -2.7273-2.0886 -0.033
C                                          -1.8739-3.1419-0.7721
C                                          -3.9714-2.7407 0.6029
H                                          -3.0851-1.3831-0.7979
C                                          -2.6996-3.9216-1.8077
H                                          -1.4613-3.8561 -0.046
H                                          -1.0182-2.6522-1.2522
C                                          -4.7913-3.5054-0.4519
H                                          -3.6744-3.4366 1.3951
H                                          -4.6047-1.9816 1.0724
C                                           -3.939-4.5628-1.1676
H                                          -2.0734-4.6843-2.2884
H                                          -3.0262-3.2363-2.6032
H                                          -5.6658-3.9724 0.0199
H                                          -5.1769-2.7905-1.1944
H                                          -4.5347-5.0871-1.9259
H                                          -3.6179-5.3213-0.4377
C                                          -0.7527 -1.988 2.3157
C                                          -1.4939-3.1667 2.9753
C                                           0.6356 -2.451 1.8144
H                                          -0.5632-1.2308 3.0916
C                                          -0.6624-3.7588 4.1273
H                                           -1.668-3.9521 2.2278
H                                           -2.478-2.8602 3.3433
C                                           1.4684-3.0605 2.9519
H                                            0.507 -3.194 1.0141
H                                           1.1637-1.5977 1.3734
C                                           0.7224-4.2117 3.6419
H                                          -1.2014 -4.598 4.5866
H                                          -0.5396-2.9948 4.9097
H                                           2.4345-3.4091 2.5633
H                                           1.6909-2.2755 3.6862
H                                           1.3122-4.6025 4.4813
H                                           0.5972-5.0422 2.9304
                                        103              
[Ni(dppf)(P(OPh)3)]                                      
Ni                                         -0.4265 1.1012-0.0563
Fe                                          2.9297 2.8479-1.5829
P                                           0.7802 2.5375 1.0542
P                                           -0.024  1.232-2.1939
C                                            2.489 2.6472 0.4162
C                                           1.3305 2.3276-2.7826
C                                          -1.4569 1.8593-3.1754
C                                           -2.745 1.6385-2.6596
H                                          -2.8572 1.1171-1.7131
C                                          -3.8713 2.0835-3.3538
H                                          -4.8615 1.9022-2.9443
C                                          -3.7245 2.7652-4.5639
H                                           -4.601 3.1171-5.1017
C                                          -2.4467 3.0008-5.0784
H                                          -2.3273 3.5366-6.0166
C                                          -1.3191 2.5523-4.3887
H                                          -0.3285  2.749-4.7889
C                                           0.4589-0.3445-3.0261
C                                            0.218-0.6115-4.3815
H                                          -0.2995 0.1194-4.9957
C                                           0.6295-1.8209-4.9455
H                                           0.4304-2.0219-5.9952
C                                           1.2991 -2.767-4.1644
H                                           1.6219-3.7067-4.6053
C                                           1.5398-2.5078-2.8135
H                                           2.0419-3.2426-2.1927
C                                            1.111-1.3086-2.2435
H                                            1.255  -1.13-1.1813
C                                           1.3805 3.7501-2.5856
H                                           0.6203  4.347-2.1019
C                                           2.6241 4.2303-3.0903
H                                            2.971 5.2545-3.0466
C                                           3.3586 3.1139-3.5913
H                                           4.3625 3.1404-3.9949
C                                           2.5624 1.9446-3.4085
H                                           2.8481 0.9306-3.6516
C                                           3.1928 1.4894 -0.064
H                                           2.7923  0.485 -0.082
C                                           4.4633 1.9062-0.5548
H                                           5.2019 1.2701-1.0248
C                                           4.5569 3.3216-0.3905
H                                           5.3776  3.947-0.7177
C                                           3.3463 3.7796  0.209
H                                           3.0849 4.8083 0.4146
C                                           0.1676 4.2732 0.9502
C                                           0.6993 5.3166 1.7222
H                                           1.4834 5.1068  2.445
C                                           0.2163  6.618 1.5766
H                                           0.6364 7.4209 2.1769
C                                          -0.8109 6.8874 0.6673
H                                          -1.1875  7.901 0.5578
C                                          -1.3632   5.85-0.0877
H                                          -2.1732 6.0503 -0.784
C                                          -0.8792 4.5482 0.0572
H                                          -1.3102 3.7333-0.5204
C                                           1.0455  2.323 2.8699
C                                           -0.085 2.0244 3.6505
H                                          -1.0574 1.9356 3.1748
C                                           0.0415 1.8085 5.0222
H                                          -0.8422 1.5819 5.6133
C                                           1.3001 1.8679 5.6299
H                                           1.3999 1.6868 6.6969
C                                           2.4282 2.1529 4.8594
H                                           3.4096 2.1961 5.3252
C                                           2.3031  2.384 3.4859
H                                           3.1863 2.6057 2.8938
P                                          -1.8113-0.1322 0.8747
O                                          -3.1454 -0.849 0.1083
O                                          -1.2361-1.5099 1.6418
O                                          -2.7027 0.5165 2.1199
C                                           -2.961-2.0353-0.5848
C                                          -2.3918-2.0332-1.8592
C                                           -3.352-3.2315 0.0222
C                                          -2.1885-3.2447-2.5228
H                                          -2.1011 -1.096-2.3138
C                                          -3.1627-4.4361-0.6567
H                                          -3.7799-3.1944 1.0186
C                                          -2.5709-4.4476-1.9249
H                                          -1.7186-3.2383 -3.502
H                                          -3.4666-5.3687-0.1883
H                                          -2.4126-5.3894-2.4433
C                                           0.0613-1.9348 1.4098
C                                           1.1441 -1.201 1.9026
C                                           0.2596-3.1294 0.7157
C                                           2.4426-1.6647   1.68
H                                           0.9603-0.2888 2.4569
C                                           1.5617-3.5938 0.5208
H                                          -0.6009-3.6682 0.3347
C                                           2.6565-2.8607 0.9887
H                                           3.2833-1.0892 2.0579
H                                           1.7186-4.5294-0.0096
H                                           3.6675-3.2233 0.8246
C                                          -3.4681-0.2553 2.9898
C                                          -2.8932-0.6743 4.1904
C                                           -4.794-0.5577 2.6799
C                                          -3.6638-1.4022 5.0977
H                                          -1.8547-0.4313 4.3886
C                                          -5.5545-1.2894 3.5946
H                                          -5.2013-0.2294 1.7308
C                                          -4.9945 -1.712 4.8032
H                                           -3.221-1.7319 6.0338
H                                          -6.5884-1.5284 3.3599
H                                          -5.5915-2.2801 5.5112
                                         79              
[Ni(dppf)(NMe3)]                                         
Ni                                         -0.1213 0.6671-0.1806
Fe                                          2.8311 2.8548-1.8438
P                                           1.1761 1.8892 0.9752
P                                           0.0901 0.8748-2.2811
C                                           2.7628  2.281 0.1312
C                                           1.1426 2.2708-2.8723
C                                          -1.3988 1.0535-3.3804
C                                          -2.1759-0.0841-3.6664
H                                          -1.8292-1.0636-3.3475
C                                          -3.3732  0.023 -4.372
H                                          -3.9511-0.8715-4.5919
C                                           -3.828 1.2743-4.7998
H                                          -4.7628 1.3599-5.3474
C                                          -3.0671 2.4108-4.5221
H                                          -3.4055  3.388-4.8583
C                                          -1.8628 2.3024-3.8214
H                                          -1.2777 3.1962 -3.628
C                                           0.9446-0.5674-3.0798
C                                           1.0219-0.7467-4.4699
H                                           0.5541 -0.022-5.1305
C                                           1.6846-1.8514-5.0077
H                                           1.7357-1.9784-6.0862
C                                           2.2798-2.7936-4.1634
H                                            2.795-3.6532-4.5842
C                                           2.2026-2.6308-2.7785
H                                           2.6567-3.3635-2.1161
C                                           1.5343-1.5271-2.2437
H                                            1.455-1.3962-1.1659
C                                           1.0096  3.617-2.3841
H                                            0.284 3.9514-1.6563
C                                           2.0456 4.4136-2.9541
H                                           2.2319  5.458-2.7401
C                                           2.8379 3.5707 -3.789
H                                           3.7349 3.8617-4.3204
C                                           2.2829  2.257 -3.744
H                                           2.6867 1.3813 -4.232
C                                           3.4733 1.3112-0.6581
H                                           3.1592 0.2891-0.8178
C                                           4.5983 1.9483-1.2583
H                                           5.2964 1.4881-1.9454
C                                           4.5931 3.3175-0.8555
H                                           5.2859 4.0808 -1.186
C                                           3.4705 3.5228  0.001
H                                           3.1619 4.4669 0.4272
C                                           0.5168 3.5714 1.3865
C                                             1.16 4.4609  2.261
H                                           2.0834 4.1603 2.7486
C                                           0.6162 5.7206 2.5179
H                                           1.1259 6.4019 3.1946
C                                          -0.5834 6.1045  1.911
H                                          -1.0062 7.0852 2.1133
C                                          -1.2423 5.2202 1.0535
H                                          -2.1817 5.5081 0.5884
C                                          -0.6959 3.9604  0.798
H                                          -1.2015 3.2584 0.1373
C                                           1.7845 1.3489 2.6476
C                                            0.886 1.3731 3.7306
H                                          -0.0949 1.8261  3.602
C                                           1.2396 0.8415 4.9696
H                                           0.5332 0.8806 5.7954
C                                           2.4994 0.2612 5.1512
H                                           2.7755-0.1577 6.1152
C                                           3.3992  0.229 4.0848
H                                           4.3842-0.2123 4.2174
C                                           3.0472 0.7696 2.8447
H                                           3.7627 0.7447  2.028
N                                          -1.3148-0.7571 0.7203
C                                          -1.9686-1.6175-0.2821
H                                          -2.5671-0.9959-0.9508
H                                          -1.1988 -2.115-0.8767
H                                          -2.6149-2.3785 0.1928
C                                          -2.3301-0.0206 1.4942
H                                          -3.0243-0.7076 2.0109
H                                          -1.8272 0.6087 2.2312
H                                          -2.8994 0.6216 0.8169
C                                          -0.4825 -1.574 1.6224
H                                           0.2957-2.0703 1.0367
H                                           -0.001-0.9261 2.3568
H                                          -1.0844-2.3408 2.1427
                                        100              
[Ni(dppf)(AsPh3)]                                        
Ni                                         -0.3158 0.8379-0.1796
Fe                                           3.048 2.5555-1.6399
P                                           0.8878 2.1836 0.9941
P                                           0.1754 0.8302-2.2764
C                                           2.5999 2.3229 0.3576
C                                           1.4889 1.9756-2.8595
C                                          -1.1753 1.1894-3.4862
C                                          -2.4878 0.8921-3.0866
H                                          -2.6547 0.4846-2.0935
C                                           -3.561 1.1159-3.9502
H                                          -4.5707 0.8724-3.6294
C                                          -3.3364 1.6564-5.2186
H                                          -4.1715 1.8369-5.8906
C                                          -2.0356 1.9745-5.6185
H                                          -1.8579 2.4048-6.6009
C                                          -0.9606 1.7438-4.7578
H                                           0.0474 2.0026-5.0707
C                                            0.854-0.7971 -2.851
C                                           0.9095-1.1888-4.1967
H                                           0.5412-0.5218-4.9708
C                                           1.4214  -2.44-4.5483
H                                           1.4526 -2.735-5.5942
C                                           1.8864-3.3134-3.5608
H                                           2.2792-4.2882-3.8381
C                                           1.8336-2.9339-2.2174
H                                           2.1729-3.6089-1.4364
C                                           1.3171-1.6855-1.8677
H                                           1.2422-1.4039-0.8212
C                                           1.4594 3.3943-2.6341
H                                           0.6679 3.9351-2.1343
C                                           2.6769 3.9542-3.1191
H                                           2.9675 4.9944-3.0498
C                                           3.4751  2.891-3.6385
H                                           4.4793 2.9817-4.0324
C                                           2.7436 1.6752 -3.486
H                                           3.0892 0.6837-3.7439
C                                           3.3284  1.186-0.1358
H                                           2.9466 0.1749-0.1789
C                                           4.5936 1.6332-0.6154
H                                           5.3464  1.017-1.0892
C                                           4.6583 3.0477-0.4321
H                                           5.4681 3.6935-0.7467
C                                           3.4365  3.473 0.1691
H                                           3.1552 4.4931 0.3904
C                                           0.3063 3.9354 1.0199
C                                           0.8464 4.9103 1.8718
H                                           1.6297 4.6361 2.5735
C                                           0.3752 6.2237   1.83
H                                           0.8019 6.9727 2.4923
C                                          -0.6468 6.5747  0.943
H                                          -1.0135 7.5975 0.9135
C                                          -1.2036 5.6067 0.1034
H                                          -2.0065 5.8717-0.5797
C                                          -0.7315 4.2931 0.1459
H                                          -1.1625 3.5277 -0.497
C                                           1.1774 1.8535 2.7927
C                                           0.0532 1.8466 3.6366
H                                          -0.9173 2.1293  3.242
C                                           0.1593 1.4425 4.9654
H                                          -0.7281 1.4293 5.5925
C                                           1.3957 1.0297 5.4748
H                                           1.4787 0.6992 6.5068
C                                           2.5207 1.0422 4.6488
H                                           3.4863 0.7297 5.0389
C                                           2.4153 1.4551 3.3163
H                                           3.2967 1.4522 2.6823
C                                          -2.5269 -0.364  2.447
C                                          -3.1431 0.8943 2.5111
C                                          -2.5954-1.2147 3.5578
C                                          -3.8206 1.2963 3.6634
H                                          -3.0597 1.5736 1.6644
C                                          -3.2644-0.8095 4.7162
H                                          -2.1089 -2.186 3.5273
C                                          -3.8776 0.4447  4.771
H                                          -4.2894 2.2763  3.703
H                                          -3.3032-1.4727 5.5768
H                                          -4.3948 0.7594 5.6738
C                                          -2.8086-1.9198-0.1564
C                                          -4.0042-2.3953 0.3989
C                                          -2.4994 -2.239-1.4879
C                                          -4.8749-3.1762-0.3663
H                                          -4.2602 -2.155 1.4272
C                                           -3.363-3.0303-2.2471
H                                           -1.581-1.8643-1.9319
C                                          -4.5553-3.4972-1.6881
H                                          -5.8031-3.5349 0.0719
H                                          -3.1083-3.2703-3.2762
H                                          -5.2348-4.1044-2.2806
C                                          -0.2495-2.1326 1.4658
C                                          -0.1615-3.4233 0.9284
C                                           0.7051-1.7174 2.4093
C                                           0.8656-4.2846 1.3284
H                                          -0.8835-3.7574 0.1892
C                                           1.7246-2.5807 2.8112
H                                           0.6558-0.7189 2.8297
C                                            1.811-3.8661 2.2674
H                                           0.9232-5.2842 0.9042
H                                           2.4529  -2.24 3.5426
H                                           2.6095-4.5368  2.574
As                                         -1.5216-0.7803 0.8095
                                        100              
[Ni(dppf)(SbPh3)]                                        
Ni                                         -0.4026 1.0898-0.2368
Fe                                          3.0751 2.4997-1.6742
P                                           0.8393 2.4186 0.9142
P                                           0.1224 0.9035-2.3156
C                                           2.5722 2.4148  0.322
C                                           1.5126 1.9481-2.9075
C                                           -1.186 1.2716-3.5675
C                                          -2.5083 0.9388-3.2312
H                                          -2.7108 0.5027-2.2567
C                                          -3.5482 1.1633-4.1337
H                                          -4.5656 0.8938 -3.862
C                                          -3.2819 1.7398-5.3784
H                                           -4.092 1.9218-6.0799
C                                          -1.9719 2.0885-5.7163
H                                          -1.7609 2.5426-6.6813
C                                          -0.9287 1.8553-4.8174
H                                           0.0875 2.1301-5.0859
C                                           0.7206 -0.776-2.8219
C                                           0.6787-1.2465 -4.143
H                                           0.2806-0.6142-4.9315
C                                           1.1325-2.5314-4.4492
H                                           1.0873-2.8882-5.4752
C                                           1.6383-3.3587-3.4423
H                                           1.9852-4.3601-3.6841
C                                           1.6858-2.8988-2.1241
H                                           2.0571-3.5357-1.3264
C                                           1.2257-1.6171 -1.819
H                                           1.2288-1.2743-0.7894
C                                           1.5638 3.3755-2.7527
H                                           0.7949 3.9876-2.3026
C                                           2.8241 3.8363-3.2327
H                                           3.1753 4.8597-3.2077
C                                           3.5688 2.7021-3.6761
H                                           4.5859 2.7128-4.0463
C                                           2.7617 1.5417-3.4829
H                                           3.0511 0.5193-3.6829
C                                           3.2433 1.2096-0.0808
H                                           2.8079 0.2201-0.0627
C                                           4.5415 1.5523-0.5566
H                                           5.2663 0.8648-0.9727
C                                           4.6859 2.9694-0.4596
H                                           5.5387 3.5465-0.7933
C                                            3.479 3.5013 0.0844
H                                           3.2536 4.5477 0.2361
C                                           0.3915 4.2081 0.8585
C                                           0.9781 5.1716 1.6922
H                                           1.7141 4.8668 2.4317
C                                           0.6135 6.5146 1.5826
H                                           1.0752 7.2549  2.231
C                                          -0.3475 6.9067 0.6459
H                                          -0.6313 7.9527 0.5639
C                                          -0.9518  5.951-0.1746
H                                          -1.7094 6.2489-0.8948
C                                          -0.5867 4.6077-0.0643
H                                          -1.0566  3.851-0.6899
C                                           1.0562 2.1227 2.7295
C                                          -0.1128 1.9366 3.4859
H                                          -1.0808 2.0268 3.0027
C                                          -0.0473 1.5941 4.8344
H                                          -0.9667 1.4364 5.3921
C                                           1.1981 1.4222 5.4487
H                                           1.2553  1.137 6.4958
C                                           2.3671 1.6092 4.7089
H                                           3.3372 1.4768 5.1816
C                                           2.2996 1.9619 3.3567
H                                            3.215 2.0962  2.788
C                                          -2.6872-0.5386  2.753
C                                          -3.4373 0.6115  3.043
C                                          -2.5632 -1.529 3.7388
C                                          -4.0495 0.7721 4.2888
H                                          -3.5298 1.4025 2.2998
C                                          -3.1745-1.3715 4.9859
H                                          -1.9731 -2.421 3.5422
C                                          -3.9164-0.2205 5.2635
H                                          -4.6222 1.6718 4.5003
H                                          -3.0661 -2.145 5.7425
H                                          -4.3863 -0.096 6.2358
C                                          -2.9223-2.0773-0.1432
C                                          -4.0138-2.7101 0.4688
C                                          -2.6335-2.3664-1.4871
C                                          -4.8011-3.6149-0.2495
H                                           -4.252-2.5006 1.5091
C                                          -3.4149 -3.277-2.2021
H                                          -1.7918-1.8858-1.9812
C                                          -4.5019-3.9004-1.5842
H                                           -5.647 -4.098 0.2341
H                                          -3.1761-3.4942-3.2403
H                                          -5.1152-4.6046-2.1408
C                                            -0.11-2.0575 1.4748
C                                          -0.1167 -3.407 1.0965
C                                           0.9977-1.5537 2.1783
C                                            0.962-4.2384 1.4169
H                                          -0.9566-3.8129 0.5388
C                                           2.0734-2.3845  2.499
H                                           1.0279-0.5107  2.479
C                                           2.0595-3.7288  2.115
H                                           0.9442-5.2838 1.1173
H                                           2.9212-1.9776 3.0448
H                                            2.899 -4.375 2.3586
Sb                                         -1.6415-0.6608 0.8643
                                        152              
[Ni(dppf)(FcPPh2)2]                                      
Ni                                          0.1423 0.0214  0.037
Fe                                          2.0511 3.4111-1.5196
P                                           1.3814 1.5269 1.2348
P                                           0.2584 0.6087-2.1837
C                                            2.561  2.546 0.2526
C                                           0.5662 2.3954-2.4783
C                                          -1.1934 0.3523-3.3199
C                                          -1.5022 -0.964-3.6978
H                                          -0.8787-1.7785-3.3532
C                                          -2.5994-1.2367-4.5115
H                                          -2.8185-2.2658-4.7842
C                                          -3.4147-0.1943-4.9643
H                                          -4.2757 -0.404-5.5936
C                                          -3.1032 1.1213-4.6155
H                                          -3.7174 1.9418-4.9784
C                                          -1.9934 1.3946-3.8087
H                                          -1.7572 2.4233-3.5562
C                                           1.5397-0.1307-3.3226
C                                           1.4965 0.0287-4.7188
H                                           0.6853 0.5884-5.1751
C                                           2.4807-0.5384-5.5288
H                                           2.4324-0.4051-6.6067
C                                           3.5216-1.2826-4.9619
H                                           4.2828-1.7273-5.5978
C                                           3.5684-1.4563-3.5787
H                                           4.3608-2.0389-3.1155
C                                           2.5796 -0.883 -2.776
H                                           2.6045-1.0335-1.7089
C                                          -0.0031 3.4131-1.6443
H                                          -0.6703  3.221-0.8178
C                                           0.4951 4.6793-2.0661
H                                           0.2813 5.6324-1.5998
C                                           1.3703 4.4611-3.1728
H                                           1.9459 5.2186-3.6891
C                                           1.4098 3.0596-3.4354
H                                            2.024 2.5706-4.1777
C                                            3.327 1.9784-0.8235
H                                           3.2814 0.9533 -1.153
C                                           4.0838 3.0105-1.4452
H                                           4.7061 2.8947-2.3228
C                                             3.81 4.2292-0.7582
H                                           4.1935 5.2082-1.0155
C                                           2.8925 3.9461 0.2946
H                                           2.4838 4.6731 0.9798
C                                           0.5061 2.8241 2.2609
C                                           0.1834 2.5283 3.5971
H                                           0.4834 1.5827 4.0306
C                                          -0.5198 3.4345 4.3901
H                                          -0.7686 3.1635 5.4126
C                                            -0.89 4.6808 3.8785
H                                          -1.4222 5.3955 4.5008
C                                          -0.5687  4.994  2.558
H                                          -0.8559 5.9546 2.1377
C                                              0.1 4.0689 1.7533
H                                           0.3105 4.3296 0.7259
C                                           2.5646 0.9511 2.5656
C                                            2.398-0.3147 3.1346
H                                           1.6197 -0.962 2.7572
C                                           3.2312-0.7657 4.1595
H                                           3.0741-1.7552 4.5812
C                                           4.2628 0.0501 4.6245
H                                           4.9208-0.2957 5.4176
C                                           4.4483 1.3159 4.0597
H                                           5.2516  1.957 4.4143
C                                           3.6037 1.7651 3.0441
H                                           3.7546 2.7537 2.6214
P                                          -1.9822 0.3043 0.8105
C                                          -2.7881 1.9231 0.4379
C                                           -2.165 0.1936 2.6557
C                                          -3.3193-0.8781 0.2709
C                                          -2.9058 3.0534  1.313
C                                          -3.2106 2.3671-0.8615
C                                          -1.1424-0.4525 3.3548
C                                           -3.272 0.6638 3.3809
C                                          -3.6708-0.9391-1.0866
C                                          -3.9486-1.7714 1.1546
H                                          -2.6677 3.0609 2.3652
C                                          -3.3763 4.1696  0.563
C                                          -3.5591 3.7478-0.7865
H                                          -3.2738 1.7622-1.7493
H                                          -0.2909-0.8081 2.7959
C                                          -1.2007-0.6264 4.7381
C                                          -3.3294 0.5113 4.7665
H                                          -4.0818 1.1577  2.861
H                                          -3.1764-0.3015-1.8051
C                                          -4.6275-1.8437-1.5462
C                                          -4.8941-2.6922 0.6933
H                                          -3.7018 -1.754 2.2105
H                                          -3.5918 5.1511 0.9639
Fe                                         -4.7543  2.635 0.4539
H                                          -3.9479 4.3466-1.5998
H                                          -0.3888-1.1383 5.2471
C                                          -2.2948-0.1356 5.4507
H                                          -4.1876 0.8943 5.3136
H                                          -4.8687-1.8635-2.6053
C                                           -5.243-2.7298-0.6585
H                                           -5.363-3.3755 1.3972
C                                           -6.067 1.1743 1.1328
H                                          -2.3464-0.2573 6.5297
H                                          -5.9819-3.4424-1.0151
C                                          -6.2189 2.3707 1.8985
C                                          -6.3291 1.4874-0.2337
H                                          -5.7596  0.207 1.5028
H                                          -6.0605 2.4738 2.9641
C                                            -6.58 3.4237 1.0039
C                                          -6.6511 2.8764-0.3137
H                                          -6.2412 0.7972-1.0615
H                                          -6.7292 4.4618 1.2707
H                                          -6.8575 3.4303-1.2202
P                                           0.7277-2.1565 0.2241
C                                           0.0294-3.2272-1.1168
C                                           0.2411-3.1206 1.7499
C                                            2.534 -2.624 0.1835
C                                          -1.3675-3.4692-1.3507
C                                           0.7325-3.7853-2.2396
C                                           1.1716-3.4875 2.7369
C                                          -1.1102-3.4171 1.9836
C                                           3.4882-1.6187 0.3786
C                                           2.9835-3.9443 0.0198
H                                          -2.1857-3.1732-0.7157
C                                          -1.5158 -4.161-2.5878
C                                          -0.2145-4.3566-3.1398
H                                           1.8032-3.7784-2.3764
H                                           2.2266-3.2807 2.5957
C                                           0.7618-4.1316 3.9086
C                                            -1.52-4.0694 3.1443
H                                          -1.8594-3.1294 1.2612
H                                           3.1527-0.5987 0.5098
C                                            4.854-1.9086 0.3938
C                                            4.347-4.2396 0.0236
H                                           2.2604-4.7377-0.1153
H                                          -2.4522-4.5043 -3.007
Fe                                         -0.3776-5.2737-1.3015
H                                           0.0221-4.8809-4.0562
H                                           1.5044-4.4076 4.6535
C                                          -0.5852-4.4305 4.1176
H                                          -2.5758 -4.283 3.2918
H                                           5.5703-1.1066 0.5508
C                                            5.288 -3.222   0.21
H                                           4.6755 -5.267-0.1138
C                                           0.8346-6.8573-0.7298
H                                          -0.9029 -4.934 5.0264
H                                           6.3498-3.4543 0.2168
C                                           0.1774-6.3096 0.4141
C                                          -0.1671-7.2972-1.6477
H                                           1.9034-6.9059-0.8923
H                                            0.651-5.8551 1.2726
C                                          -1.2296-6.4081 0.2014
C                                          -1.4436-7.0223-1.0696
H                                           0.0104-7.7212-2.6274
H                                          -1.9918 -6.035 0.8706
H                                          -2.4035 -7.197-1.5377
                                        134              
[Ni(dppf)(PPh3)2]                                        
Ni                                         -0.0297-0.0095  0.056
Fe                                          2.2984 3.0879-1.6162
P                                           1.4595 1.3449 1.1893
P                                            0.051 0.5792-2.1311
C                                           2.7508 2.1497 0.1346
C                                           0.6132 2.3042-2.4525
C                                          -1.5295 0.5761-3.1194
C                                          -2.0927-0.6517-3.5056
H                                            -1.59-1.5806-3.2598
C                                           -3.284-0.7026-4.2276
H                                          -3.6986-1.6665 -4.512
C                                           -3.936 0.4789-4.5871
H                                          -4.8659 0.4434-5.1486
C                                          -3.3834 1.7048-4.2169
H                                          -3.8842 2.6316-4.4818
C                                          -2.1923 1.7543-3.4898
H                                          -1.7857 2.7183-3.2071
C                                           1.1256-0.3188-3.3659
C                                           0.9814-0.1618-4.7552
H                                           0.2014  0.485-5.1461
C                                           1.8273-0.8345 -5.638
H                                           1.7021-0.7019-6.7098
C                                           2.8285 -1.681-5.1498
H                                           3.4824-2.2069-5.8406
C                                           2.9714-1.8571 -3.773
H                                           3.7307-2.5247-3.3741
C                                           2.1205-1.1818-2.8957
H                                           2.2064-1.3503-1.8307
C                                           0.2872 3.4128-1.5984
H                                           -0.294 3.3449-0.6941
C                                            0.942 4.5789-2.0881
H                                           0.9288 5.5552-1.6216
C                                           1.6822 4.2087-3.2506
H                                           2.3315 4.8565-3.8255
C                                           1.4764 2.8169 -3.482
H                                           1.9441 2.2295-4.2586
C                                           3.4252 1.5194-0.9714
H                                           3.2602 0.5161-1.3274
C                                           4.2766 2.4739-1.5985
H                                           4.8672 2.3023-2.4889
C                                           4.1449 3.7069-0.8956
H                                           4.6197 4.6441-1.1559
C                                           3.2194  3.511   0.17
H                                            2.872 4.2771 0.8466
C                                           0.8866 2.8482 2.1411
C                                            1.728 3.5667 3.0096
H                                            2.756 3.2486 3.1535
C                                           1.2513 4.6818 3.6984
H                                           1.9164 5.2274  4.363
C                                          -0.0783 5.0914 3.5476
H                                          -0.4489 5.9535 4.0962
C                                           -0.927 4.3749  2.705
H                                          -1.9712 4.6553 2.5975
C                                          -0.4356 3.2665 2.0132
H                                          -1.0908  2.681 1.3901
C                                           2.5467 0.6675 2.5512
C                                            1.978 0.4419 3.8158
H                                           0.9345 0.6814 3.9863
C                                            2.743-0.0569 4.8687
H                                           2.2791-0.2162 5.8388
C                                           4.0937-0.3581 4.6764
H                                           4.6893-0.7565 5.4935
C                                           4.6738 -0.129 3.4283
H                                           5.7263 -0.347 3.2663
C                                           3.9102 0.3917 2.3807
H                                           4.3885 0.5904 1.4276
P                                          -2.2324 0.3012 0.6235
P                                           0.4368-2.1877 0.5859
C                                           2.2099-2.7798  0.589
C                                           2.5631-4.1138 0.8542
C                                           3.2271-1.8719 0.2984
C                                           3.8963-4.5168  0.811
H                                           1.7941-4.8422 1.0903
C                                           4.5656-2.2683 0.2434
H                                           2.9519-0.8432 0.1183
C                                           4.9032 -3.596 0.4978
H                                           4.1525-5.5529 1.0172
H                                           5.3353-1.5363 0.0121
H                                           5.9413-3.9156  0.458
C                                          -0.2536-3.5958-0.4327
C                                          -0.6926 -4.825 0.0818
C                                          -0.2711-3.4203-1.8232
C                                          -1.1609  -5.83 -0.768
H                                          -0.6853-5.0037 1.1514
C                                          -0.7302-4.4228 -2.677
H                                           0.0771-2.4848-2.2403
C                                          -1.1869-5.6335-2.1498
H                                          -1.5073-6.7696-0.3446
H                                          -0.7308-4.2538 -3.751
H                                          -1.5532-6.4166-2.8086
C                                          -0.0476-2.6805 2.3082
C                                           0.8725-2.5473   3.36
C                                            -1.37-3.0403 2.6216
C                                           0.4766-2.7471 4.6841
H                                           1.9011-2.2756 3.1524
C                                          -1.7623-3.2455 3.9435
H                                          -2.1008 -3.162 1.8336
C                                          -0.8423-3.0932 4.9833
H                                           1.2075-2.6269 5.4792
H                                          -2.7935-3.5155 4.1549
H                                          -1.1495-3.2457 6.0147
C                                          -3.3926 1.4435-0.3087
C                                          -4.5765 0.9836-0.9067
C                                          -3.1063 2.8159-0.4119
C                                          -5.4394 1.8602-1.5678
H                                          -4.8357-0.0669-0.8641
C                                          -3.9711 3.6958-1.0609
H                                          -2.2046 3.2202 0.0255
C                                           -5.148 3.2213-1.6423
H                                          -6.3438 1.4695 -2.027
H                                           -3.719 4.7521-1.1134
H                                           -5.824 3.9028-2.1522
C                                          -3.2779-1.2313 0.5911
C                                          -4.2373-1.5499 1.5647
C                                          -3.0862-2.1127-0.4789
C                                          -4.9587-2.7422 1.4787
H                                          -4.4081-0.8801 2.4007
C                                          -3.8112-3.3006-0.5733
H                                          -2.3441  -1.87-1.2254
C                                          -4.7438-3.6236 0.4145
H                                          -5.6878-2.9853 2.2478
H                                          -3.6183-3.9804-1.3979
H                                          -5.2989-4.5565 0.3584
C                                          -2.5354 0.8513 2.3719
C                                          -3.5647 1.7153  2.772
C                                          -1.6588 0.3493 3.3445
C                                          -3.6973 2.0832  4.114
H                                          -4.2597 2.1101 2.0377
C                                          -1.8054 0.6969 4.6861
H                                          -0.8539-0.3086 3.0377
C                                            -2.82 1.5757 5.0743
H                                          -4.4919 2.7646 4.4081
H                                          -1.1217 0.2836  5.423
H                                          -2.9262 1.8629 6.1172
                                        158              
[Ni(dppf)(P(C6H4OMe)3)2]                                 
Ni                                          0.0249 -0.009 0.0751
Fe                                          2.3503 3.1082-1.5515
P                                           1.4978  1.331 1.2308
P                                           0.1072 0.5995-2.0986
C                                           2.7918 2.1548 0.1929
C                                           0.6716  2.328-2.4027
C                                          -1.4541 0.6124-3.1226
C                                          -1.9905-0.6022-3.5829
H                                          -1.4775-1.5351-3.3744
C                                          -3.1672 -0.634-4.3298
H                                          -3.5605-1.5884-4.6718
C                                          -3.8321 0.5539 -4.642
H                                            -4.75 0.5321-5.2241
C                                          -3.3075 1.7675-4.1977
H                                          -3.8168 2.7007-4.4233
C                                          -2.1311 1.7968-3.4457
H                                          -1.7478 2.7516-3.1061
C                                           1.2014-0.2944-3.3212
C                                           1.0968-0.1214-4.7122
H                                           0.3354 0.5387-5.1172
C                                           1.9579-0.7956-5.5793
H                                           1.8638-0.6496-6.6526
C                                           2.9352-1.6597-5.0735
H                                           3.6016-2.1859-5.7523
C                                           3.0387-1.8518-3.6954
H                                           3.7794-2.5319-3.2828
C                                           2.1725 -1.175-2.8341
H                                           2.2274-1.3528-1.7686
C                                           0.3382 3.4255 -1.537
H                                          -0.2452 3.3437-0.6349
C                                           0.9904 4.5996 -2.011
H                                           0.9715 5.5705-1.5335
C                                           1.7363 4.2457-3.1749
H                                           2.3852 4.9026-3.7398
C                                           1.5367 2.8557-3.4229
H                                           2.0103 2.2791 -4.204
C                                           3.4737 1.5347-0.9141
H                                           3.3099 0.5343-1.2797
C                                           4.3284 2.4953-1.5278
H                                           4.9241 2.3324-2.4165
C                                           4.1916 3.7221-0.8148
H                                           4.6671  4.662-1.0639
C                                           3.2594 3.5158 0.2434
H                                           2.9063  4.276 0.9237
C                                           0.8994 2.8194  2.193
C                                           1.7283 3.5544 3.0597
H                                           2.7657 3.2632 3.1929
C                                           1.2264 4.6483 3.7642
H                                           1.8821  5.207 4.4275
C                                          -0.1169 5.0188 3.6329
H                                          -0.5065 5.8643 4.1942
C                                          -0.9536 4.2841 2.7941
H                                          -2.0072 4.5331 2.7008
C                                          -0.4365 3.1979 2.0856
H                                          -1.0803 2.5967 1.4658
C                                           2.5882 0.6654 2.5979
C                                           2.0195 0.4345 3.8617
H                                           0.9715 0.6567 4.0301
C                                            2.789-0.0506 4.9177
H                                           2.3252-0.2125 5.8873
C                                           4.1445-0.3328 4.7299
H                                           4.7431 -0.721 5.5497
C                                           4.7244-0.0988 3.4827
H                                           5.7805-0.3025  3.324
C                                            3.956 0.4085 2.4321
H                                           4.4338 0.6116 1.4798
P                                          -2.1895 0.2794 0.6514
P                                           0.5033-2.2064   0.58
C                                           2.2734-2.7774 0.6203
C                                           2.6447-4.1083 0.8969
C                                            3.291-1.8672  0.355
C                                           3.9759-4.4954 0.8942
H                                           1.8833  -4.85  1.116
C                                           4.6397-2.2344 0.3352
H                                           3.0167  -0.84 0.1645
C                                           4.9864-3.5596  0.609
H                                           4.2675-5.5189 1.1093
H                                           5.3906-1.4814 0.1254
C                                          -0.1863-3.6062-0.4412
C                                          -0.6191-4.8397 0.0772
C                                          -0.2492-3.4359-1.8272
C                                          -1.1379-5.8291-0.7495
H                                          -0.5749-5.0281 1.1443
C                                          -0.7608-4.4188-2.6776
H                                           0.0969-2.5065-2.2609
C                                          -1.2315-5.6195 -2.132
H                                          -1.4876-6.7737-0.3435
H                                           -0.794-4.2293-3.7447
C                                           -0.024-2.6887 2.2868
C                                           0.8524 -2.513 3.3724
C                                          -1.3553-3.0224 2.5731
C                                           0.3975-2.5982 4.6829
H                                           1.8951-2.2734 3.1971
C                                          -1.8251-3.1106 3.8833
H                                          -2.0565-3.1961 1.7683
C                                           -0.953-2.8595 4.9484
H                                           1.0693-2.4264 5.5176
H                                          -2.8722-3.3356  4.049
C                                           -3.336 1.4464  -0.26
C                                          -4.5111 1.0026-0.8802
C                                          -3.0484 2.8218-0.3621
C                                          -5.3527 1.8676-1.5842
H                                          -4.7872-0.0434-0.8345
C                                          -3.8758 3.6981-1.0501
H                                          -2.1619 3.2326 0.0993
C                                          -5.0317  3.223-1.6838
H                                          -6.2361 1.4624-2.0638
H                                          -3.6341 4.7537-1.1283
C                                          -3.2066-1.2587  0.519
C                                          -4.1865 -1.663 1.4427
C                                          -2.9794-2.0716-0.5927
C                                           -4.871 -2.862 1.2738
H                                          -4.3965-1.0516 2.3143
C                                          -3.6699 -3.266-0.7908
H                                          -2.2266-1.7723-1.3073
C                                          -4.6078-3.6797 0.1614
H                                           -5.612-3.1948 1.9947
H                                          -3.4299-3.8737-1.6537
C                                          -2.5283 0.7511 2.4104
C                                          -3.6007 1.5435 2.8317
C                                          -1.6466 0.2581 3.3875
C                                          -3.7944 1.8464 4.1844
H                                          -4.3003 1.9408 2.1024
C                                          -1.8373  0.528 4.7346
H                                          -0.8009-0.3437 3.0762
C                                           -2.913 1.3315 5.1431
H                                          -4.6318 2.4722 4.4718
H                                          -1.1672 0.1263 5.4884
O                                          -1.3193-2.8312 6.2645
O                                          -5.3059-4.8498 0.0998
O                                          -1.8097-6.6311-2.8477
O                                          -3.0128 1.5463 6.4883
O                                          -5.7561 4.1503-2.3787
O                                           6.2618-4.0435 0.6286
C                                          -2.7078 -2.827 6.5623
H                                          -3.2195-2.0001 6.0518
H                                          -3.1873-3.7768 6.2875
H                                          -2.7825-2.6892  7.643
C                                          -4.0565  2.383 6.9574
H                                          -5.0469 1.9705 6.7186
H                                          -3.9394 2.4314 8.0419
H                                          -3.9817 3.3965 6.5393
C                                           7.3226-3.1338 0.3861
H                                           7.2558-2.6912-0.6175
H                                           7.3407-2.3267 1.1317
H                                           8.2428-3.7165 0.4623
C                                          -1.9403-6.4645-4.2507
H                                          -2.4264-7.3706-4.6177
H                                          -2.5625-5.5928 -4.498
H                                          -0.9624-6.3546-4.7385
C                                          -5.0565-5.7164-0.9994
H                                          -5.3275-5.2429-1.9535
H                                          -4.0058-6.0289-1.0439
H                                          -5.6907-6.5908-0.8398
C                                          -6.9106 3.7073-3.0731
H                                          -6.6612 2.9482-3.8276
H                                           -7.664  3.295-2.3876
H                                          -7.3205 4.5891-3.5697
                                        152              
[Ni(dppf)(P(C6H4Me3)2]                                   
Ni                                         -0.0239-0.0211 0.0742
Fe                                          2.3056 3.1173-1.5129
P                                           1.4624 1.3008 1.2446
P                                           0.0561 0.6229-2.0938
C                                           2.7546 2.1338 0.2132
C                                           0.6216  2.355-2.3708
C                                          -1.5165 0.6512-3.0964
C                                          -2.0748-0.5623 -3.532
H                                          -1.5735-1.4993-3.3144
C                                          -3.2588-0.5882-4.2674
H                                          -3.6697-1.5417-4.5898
C                                          -3.9078 0.6048-4.5927
H                                          -4.8316 0.5888-5.1651
C                                          -3.3596 1.8169-4.1738
H                                          -3.8551  2.753 -4.417
C                                          -2.1767 1.8412-3.4323
H                                          -1.7745 2.7949-3.1114
C                                           1.1362-0.2491-3.3429
C                                           1.0102-0.0533-4.7289
H                                           0.2404 0.6107-5.1113
C                                           1.8606-0.7096-5.6197
H                                           1.7496-0.5467-6.6889
C                                           2.8482-1.5783-5.1429
H                                           3.5059-2.0911-5.8401
C                                           2.9725-1.7933-3.7699
H                                           3.7211-2.4783-3.3803
C                                            2.117-1.1344-2.8846
H                                           2.1878-1.3315-1.8234
C                                           0.2937 3.4401-1.4878
H                                          -0.2891  3.347-0.5867
C                                           0.9483 4.6193-1.9456
H                                           0.9338 5.5829-1.4533
C                                           1.6899 4.2809-3.1169
H                                           2.3394 4.9442-3.6736
C                                           1.4853 2.8955-3.3855
H                                           1.9544 2.3293-4.1768
C                                           3.4296 1.5312-0.9076
H                                           3.2631 0.5374-1.2894
C                                           4.2829 2.5006-1.5089
H                                           4.8743 2.3513-2.4028
C                                           4.1519 3.7153-0.7746
H                                           4.6283 4.6583  -1.01
C                                           3.2248  3.493 0.2845
H                                           2.8773 4.2416 0.9804
C                                           0.8817 2.7788 2.2334
C                                           1.7171 3.4809 3.1209
H                                           2.7491 3.1707  3.253
C                                           1.2287 4.5673 3.8466
H                                           1.8894 5.1001  4.526
C                                          -0.1069 4.9639 3.7141
H                                          -0.4865  5.803 4.2916
C                                          -0.9489 4.2648 2.8504
H                                          -1.9969 4.5347 2.7546
C                                          -0.4453 3.1859 2.1216
H                                          -1.0948 2.6125 1.4815
C                                           2.5532 0.5996 2.5927
C                                           1.9921 0.3609 3.8584
H                                           0.9506 0.6018 4.0386
C                                           2.7618-0.1543 4.8998
H                                           2.3041-0.3219 5.8716
C                                           4.1097  -0.46 4.6948
H                                           4.7087-0.8712 5.5031
C                                           4.6823-0.2187 3.4456
H                                           5.7324-0.4403 3.2733
C                                           3.9142  0.319   2.41
H                                           4.3873 0.5272 1.4565
P                                          -2.2319 0.2752 0.6506
P                                           0.4381-2.2177 0.5543
C                                           2.2083-2.8051 0.5787
C                                           2.5652-4.1368 0.8552
C                                           3.2308-1.9041 0.2938
C                                           3.8973-4.5352 0.8306
H                                            1.797-4.8672  1.088
C                                            4.569-2.3032 0.2569
H                                           2.9642-0.8743 0.1061
C                                           4.9252-3.6262 0.5242
H                                           4.1503-5.5711 1.0484
H                                           5.3398-1.5697 0.0297
C                                          -0.2483-3.6032-0.4926
C                                          -0.6829-4.8436 -0.003
C                                           -0.287-3.4053 -1.879
C                                           -1.172-5.8251-0.8664
H                                           -0.658-5.0504 1.0614
C                                          -0.7676 -4.388-2.7419
H                                           0.0609-2.4659-2.2884
C                                          -1.2346-5.6141-2.2492
H                                          -1.5121-6.7734-0.4546
H                                          -0.7824-4.1957 -3.813
C                                            -0.08-2.7275 2.2586
C                                           0.8034-2.5716 3.3367
C                                          -1.4062-3.0934 2.5452
C                                            0.361-2.7255 4.6514
H                                           1.8399 -2.309 3.1581
C                                           -1.839-3.2507 3.8586
H                                          -2.1129-3.2496 1.7418
C                                          -0.9702-3.0473 4.9388
H                                           1.0675-2.5781 5.4651
H                                           -2.878-3.5153 4.0429
C                                          -3.3825 1.4458-0.2524
C                                          -4.5593 1.0047-0.8775
C                                          -3.1011 2.8204 -0.323
C                                          -5.4051 1.8947-1.5388
H                                          -4.8268-0.0445-0.8567
C                                          -3.9527  3.709-0.9754
H                                          -2.2127 3.2232 0.1426
C                                          -5.1211 3.2622-1.6031
H                                          -6.3027 1.5116-2.0197
H                                           -3.698 4.7666-1.0016
C                                          -3.2662-1.2573 0.5518
C                                          -4.2216-1.6356 1.5044
C                                          -3.0587-2.0959-0.5496
C                                          -4.9068-2.8459 1.3746
H                                          -4.4118-1.0046 2.3664
C                                          -3.7513-3.2946-0.6843
H                                          -2.3209-1.8131-1.2862
C                                          -4.6749-3.7007 0.2886
H                                          -5.6256-3.1363 2.1382
H                                          -3.5361-3.9395-1.5325
C                                          -2.5384 0.7651  2.413
C                                          -3.5754 1.6025 2.8446
C                                          -1.6506 0.2577 3.3723
C                                          -3.6992 1.9398 4.1947
H                                          -4.2855 2.0031 2.1276
C                                          -1.7922 0.5785  4.719
H                                          -0.8382-0.3839 3.0517
C                                          -2.8092 1.4401 5.1532
H                                          -4.5041 2.6022 4.5076
H                                          -1.0931 0.1603 5.4405
C                                          -1.8121-6.6592-3.1743
H                                          -1.3496-6.6171-4.1665
H                                           -1.672-7.6702-2.7763
H                                           -2.892-6.5114 -3.313
C                                           -5.381-5.0295 0.1595
H                                          -4.6575-5.8436 0.0267
H                                          -5.9862-5.2552 1.0435
H                                           -6.046-5.0453-0.7138
C                                          -6.0168 4.2111-2.3621
H                                          -5.7454   4.24-3.4266
H                                          -7.0675 3.9051-2.3058
H                                          -5.9389 5.2345-1.9792
C                                          -2.9144 1.8425 6.6049
H                                          -3.9333  2.147 6.8675
H                                           -2.622 1.0224 7.2707
H                                          -2.2515 2.6903 6.8247
C                                          -1.4705-3.1258 6.3609
H                                          -2.2019 -3.932 6.4888
H                                          -0.6522-3.2929 7.0698
H                                          -1.9694-2.1892 6.6467
C                                           6.3659-4.0785  0.498
H                                            6.682-4.4529   1.48
H                                           6.5144-4.8958 -0.219
H                                           7.0393-3.2614 0.2193
                                        134              
[Ni(dppf)(P(C6H4F)3)2]                                   
Ni                                         -0.0306 -0.013 0.0562
Fe                                          2.2974 3.0885-1.6143
P                                           1.4687 1.3417 1.1877
P                                           0.0396  0.591-2.1336
C                                            2.757 2.1425 0.1286
C                                           0.6063 2.3153 -2.445
C                                          -1.5434 0.5999-3.1191
C                                          -2.1121-0.6222-3.5151
H                                          -1.6121-1.5553-3.2786
C                                          -3.3024-0.6626-4.2397
H                                          -3.7199-1.6223-4.5342
C                                          -3.9487 0.5244-4.5913
H                                          -4.8777 0.4974-5.1545
C                                          -3.3914 1.7454-4.2113
H                                          -3.8895  2.676-4.4696
C                                             -2.2 1.7836-3.4833
H                                          -1.7872 2.7438-3.1963
C                                           1.1059-0.3086-3.3733
C                                           0.9616-0.1408-4.7613
H                                           0.1872 0.5155-5.1474
C                                           1.8003-0.8152-5.6496
H                                            1.675-0.6742-6.7202
C                                            2.794-1.6743-5.1684
H                                           3.4423-2.2014-5.8634
C                                            2.937-1.8613-3.7931
H                                           3.6915-2.5382 -3.401
C                                           2.0934-1.1841-2.9101
H                                           2.1786-1.3598-1.8462
C                                           0.2881 3.4199-1.5823
H                                          -0.2859 3.3488-0.6737
C                                           0.9427 4.5871-2.0695
H                                           0.9347 5.5608-1.5976
C                                           1.6744 4.2219-3.2387
H                                           2.3213 4.8714-3.8141
C                                           1.4641 2.8321-3.4771
H                                           1.9252 2.2486-4.2604
C                                           3.4211 1.5133-0.9846
H                                           3.2475 0.5135-1.3467
C                                           4.2738  2.466-1.6125
H                                           4.8579 2.2953-2.5072
C                                           4.1529 3.6964-0.9036
H                                           4.6312 4.6321-1.1627
C                                           3.2331 3.5012 0.1668
H                                           2.8943 4.2665 0.8487
C                                           0.8941 2.8417 2.1415
C                                           1.7359 3.5626 3.0075
H                                           2.7664 3.2501 3.1456
C                                           1.2558 4.6717 3.7034
H                                           1.9208 5.2186  4.367
C                                          -0.0773 5.0732 3.5623
H                                          -0.4504   5.93  4.117
C                                          -0.9261 4.3549 2.7213
H                                          -1.9722 4.6311 2.6203
C                                          -0.4315 3.2523 2.0226
H                                          -1.0857 2.6638  1.401
C                                           2.5569 0.6599 2.5461
C                                           1.9985 0.4518 3.8186
H                                           0.9619 0.7124      4
C                                           2.7661 -0.054 4.8665
H                                           2.3117-0.1959 5.8438
C                                           4.1092-0.3802  4.661
H                                           4.7069-0.7835  5.474
C                                           4.6801-0.1663 3.4059
H                                           5.7275 -0.401 3.2348
C                                           3.9143 0.3626 2.3638
H                                           4.3869 0.5526 1.4062
P                                           -2.225 0.2935 0.6371
P                                           0.4384-2.1854 0.5849
C                                           2.2089-2.7762 0.6082
C                                            2.564-4.1013 0.9174
C                                           3.2271-1.8812 0.2814
C                                           3.8929-4.5146 0.8853
H                                           1.7982 -4.822 1.1841
C                                           4.5661-2.2727 0.2296
H                                           2.9556-0.8575 0.0707
C                                           4.8753-3.5902 0.5338
H                                           4.1803 -5.534 1.1214
H                                           5.3561-1.5739-0.0251
C                                          -0.2486-3.5931 -0.434
C                                          -0.6678-4.8318 0.0763
C                                          -0.2887 -3.409-1.8234
C                                          -1.1395-5.8402-0.7659
H                                          -0.6456-5.0212 1.1438
C                                          -0.7468-4.4049-2.6842
H                                           0.0424-2.4677-2.2409
C                                          -1.1747-5.6095-2.1361
H                                          -1.4788 -6.794-0.3753
H                                          -0.7745-4.2586-3.7593
C                                          -0.0625-2.6779 2.3023
C                                           0.8403-2.5144 3.3655
C                                          -1.3828-3.0544  2.606
C                                           0.4367-2.6913 4.6893
H                                           1.8682-2.2323 3.1702
C                                           -1.799 -3.242 3.9225
H                                          -2.1019-3.2054 1.8128
C                                          -0.8816-3.0457 4.9482
H                                           1.1302 -2.552 5.5116
H                                          -2.8202-3.5239  4.156
C                                          -3.3862 1.4381-0.2883
C                                          -4.5671 0.9772-0.8934
C                                          -3.0967 2.8096-0.4002
C                                          -5.4188 1.8395-1.5842
H                                          -4.8347-0.0704-0.8412
C                                          -3.9393 3.6889-1.0767
H                                          -2.2019 3.2194 0.0452
C                                          -5.0905 3.1845-1.6681
H                                          -6.3197 1.4759-2.0669
H                                          -3.7069 4.7454-1.1617
C                                          -3.2667-1.2402 0.5929
C                                          -4.2194-1.5765 1.5676
C                                          -3.0782-2.1103-0.4881
C                                          -4.9363-2.7707 1.4818
H                                          -4.3923-0.9186 2.4121
C                                           -3.792-3.3021-0.5984
H                                          -2.3454-1.8551-1.2394
C                                          -4.7042-3.6182 0.4018
H                                          -5.6644 -3.054 2.2351
H                                          -3.6242-3.9896-1.4199
C                                          -2.5281 0.8298 2.3879
C                                          -3.5663 1.6797 2.7959
C                                          -1.6402 0.3391 3.3573
C                                          -3.7045 2.0482 4.1362
H                                          -4.2707 2.0683 2.0674
C                                          -1.7778 0.6771 4.7011
H                                          -0.8259 -0.305 3.0469
C                                          -2.8062 1.5395 5.0673
H                                          -4.4947 2.7151 4.4658
H                                          -1.1014  0.291 5.4565
F                                          -5.8991 4.0207-2.3545
F                                          -2.9368 1.8924 6.3627
F                                          -5.3854-4.7803 0.3262
F                                          -1.6339-6.5786-2.9545
F                                           6.1628-3.9914 0.4938
F                                          -1.2802-3.2054 6.2284
                                        152              
[Ni(dppf)(P(C6H4CF3)3)2]                                 
Ni                                         -0.0395-0.0505 0.1751
Fe                                          2.4673 2.9765 -1.325
P                                           1.3593 1.3278 1.4426
P                                           0.2114  0.533 -2.036
C                                           2.7401  2.078 0.4795
C                                           0.8322 2.2452-2.2965
C                                          -1.3077 0.5591 -3.114
C                                          -1.8268 -0.652-3.6029
H                                          -1.3083-1.5829 -3.401
C                                          -2.9922-0.6809-4.3679
H                                          -3.3726-1.6319-4.7324
C                                          -3.6637 0.5075-4.6645
H                                          -4.5772 0.4892-5.2527
C                                          -3.1477 1.7198-4.2064
H                                          -3.6658 2.6485-4.4218
C                                          -1.9767 1.7449-3.4446
H                                          -1.5901 2.6978-3.1022
C                                           1.3443 -0.377-3.2057
C                                           1.2543-0.2363-4.6023
H                                            0.476 0.3845 -5.035
C                                           2.1591-0.8881-5.4405
H                                           2.0746-0.7692-6.5177
C                                           3.1718-1.6887-4.9015
H                                           3.8763-2.1919-5.5584
C                                           3.2692-1.8426-3.5186
H                                           4.0531-2.4574-3.0855
C                                            2.353-1.1936-2.6859
H                                           2.4148-1.3297-1.6172
C                                           0.4786 3.3672-1.4689
H                                          -0.1593  3.327-0.6012
C                                           1.2071 4.5093-1.9096
H                                           1.1904 5.4872-1.4467
C                                           2.0222 4.1103  -3.01
H                                           2.7341 4.7345-3.5342
C                                           1.7899 2.7259-3.2552
H                                           2.2939 2.1209-3.9946
C                                           3.4775 1.3846-0.5436
H                                           3.3067 0.3708-0.8636
C                                           4.4138 2.2853-1.1262
H                                             5.07 2.0623-1.9571
C                                           4.2735 3.5457-0.4744
H                                           4.8049 4.4551-0.7231
C                                           3.2557 3.4217 0.5157
H                                           2.8836 4.2218 1.1381
C                                           0.6948 2.8412 2.3065
C                                           1.4686 3.5993 3.2035
H                                           2.4933 3.3088 3.4144
C                                           0.9259 4.7142 3.8415
H                                           1.5381 5.2898 4.5308
C                                           -0.404 5.0837 3.6109
H                                          -0.8265 5.9455 4.1204
C                                          -1.1871 4.3273   2.74
H                                          -2.2299 4.5809  2.569
C                                          -0.6314 3.2179 2.0998
H                                          -1.2411 2.6039 1.4576
C                                           2.3271 0.6806 2.9095
C                                           1.6521 0.4511 4.1193
H                                           0.5939 0.6675 4.1941
C                                           2.3259-0.0094 5.2484
H                                           1.7695 -0.193 6.1629
C                                           3.6989-0.2617 5.1898
H                                            4.227-0.6265 6.0667
C                                           4.3884-0.0265 3.9997
H                                           5.4605-0.1977 3.9463
C                                           3.7115 0.4526 2.8741
H                                           4.2757 0.6677 1.9716
P                                          -2.2603 0.1661 0.5863
P                                           0.4958-2.1969 0.6492
C                                           2.2186-2.8326 0.3075
C                                           2.4938-4.0879-0.2561
C                                           3.2924-1.9698  0.562
C                                           3.7954-4.4353-0.6143
H                                           1.6936-4.7943-0.4426
C                                           4.5972-2.3117 0.2208
H                                           3.0958-1.0068 1.0071
C                                           4.8448-3.5409-0.3937
H                                           3.9958 -5.398-1.0736
H                                           5.4122-1.6203 0.4086
C                                          -0.4437-3.5234-0.2481
C                                          -1.0996-4.6037  0.353
C                                          -0.4354  -3.44-1.6515
C                                          -1.7798-5.5449-0.4211
H                                          -1.0911-4.7232   1.43
C                                          -1.0923-4.3856-2.4296
H                                           0.1084-2.6348-2.1335
C                                          -1.7857-5.4313-1.8102
H                                          -2.3149-6.3571 0.0551
H                                          -1.0739-4.3133-3.5128
C                                           0.3203-2.6874 2.4314
C                                           1.4277-2.8392 3.2789
C                                          -0.9646-2.7367 3.0012
C                                            1.259 -2.958 4.6566
H                                           2.4352-2.8207 2.8808
C                                          -1.1386-2.8589 4.3751
H                                          -1.8394-2.6389 2.3703
C                                          -0.0208 -2.934 5.2096
H                                           2.1266-3.0264 5.3029
H                                          -2.1365-2.8567 4.8016
C                                          -3.3839 1.3177-0.3823
C                                          -4.6285 0.9346-0.9051
C                                          -2.9922 2.6553-0.5511
C                                          -5.4378 1.8474-1.5824
H                                          -4.9826-0.0823-0.7932
C                                          -3.8026 3.5791-1.2011
H                                           -2.033 2.9866-0.1844
C                                            -5.03 3.1724-1.7273
H                                          -6.3918 1.5284-1.9888
H                                          -3.4764 4.6083-1.3129
C                                          -3.2812-1.3832   0.45
C                                          -4.0526-1.9195 1.4912
C                                          -3.2961-2.0308-0.7952
C                                          -4.7999-3.0838 1.2969
H                                           -4.082-1.4306 2.4592
C                                          -4.0714-3.1638-1.0076
H                                          -2.7181-1.6221 -1.613
C                                          -4.8151-3.7023 0.0468
H                                          -5.3886 -3.495 2.1103
H                                          -4.0838-3.6444 -1.978
C                                          -2.7211 0.6938 2.3105
C                                          -3.8738  1.419 2.6463
C                                          -1.8488 0.3051 3.3331
C                                          -4.1353 1.7495  3.976
H                                          -4.5682 1.7331  1.874
C                                          -2.1219 0.5945 4.6672
H                                          -0.9455-0.2267 3.0634
C                                          -3.2642 1.3318 4.9859
H                                          -5.0169 2.3284 4.2321
H                                          -1.4548 0.2526 5.4529
C                                          -2.6082-6.3718-2.6447
C                                          -5.5851-4.9758  -0.17
C                                          -5.8582 4.1444-2.5175
C                                          -3.5896 1.6219 6.4256
C                                           -0.194-2.8233  6.694
C                                           6.2131-3.8549-0.9259
F                                          -3.8293-5.8394-2.9244
F                                          -2.8256-7.5502-2.0296
F                                           -2.022-6.6284-3.8365
F                                           6.4806 -5.178-0.8996
F                                           6.3256-3.4586-2.2228
F                                            7.188-3.2228-0.2384
F                                           0.8172-3.3952 7.3798
F                                          -1.3502-3.3683  7.124
F                                          -0.2223-1.5075 7.0708
F                                          -4.3415 0.6349 6.9691
F                                           -4.291 2.7702 6.5617
F                                          -2.4756   1.73 7.1813
F                                           -7.163 3.7996 -2.546
F                                          -5.7734 5.3982-2.0204
F                                          -5.4431 4.2137-3.8115
F                                          -4.7807-6.0686-0.0807
F                                          -6.1553-5.0151-1.3918
F                                          -6.5641-5.1404 0.7472
                                         92              
[Ni(dppf)(PMe3)2]                                        
Ni                                          0.0206 0.1498 0.0242
Fe                                          2.3299 3.0848-1.8339
P                                           1.4054 1.5266 1.0463
P                                           0.0652 0.5639-2.1409
C                                           2.7202 2.3214 0.0336
C                                           0.6673 2.2179-2.6743
C                                          -1.5792 0.4774-2.9966
C                                           -2.252-0.7566-2.9719
H                                          -1.7685-1.6154-2.5128
C                                          -3.5273-0.8881-3.5179
H                                          -4.0297-1.8521-3.4924
C                                          -4.1628 0.2196-4.0898
H                                          -5.1618 0.1223-4.5065
C                                          -3.5027 1.4483-4.1245
H                                          -3.9853 2.3132-4.5731
C                                          -2.2166 1.5758-3.5887
H                                          -1.7133 2.5369-3.6273
C                                           1.0559-0.5011-3.3043
C                                            0.797-0.5852-4.6815
H                                          -0.0302-0.0259-5.1095
C                                           1.5916-1.3848-5.5052
H                                           1.3776-1.4426-6.5696
C                                           2.6581-2.1108-4.9662
H                                           3.2732-2.7349-5.6093
C                                           2.9238-2.0358-3.5974
H                                           3.7461 -2.602-3.1669
C                                           2.1225-1.2381-2.7782
H                                           2.3032-1.1829-1.7108
C                                           0.3196 3.4426 -2.008
H                                          -0.3405 3.5223 -1.158
C                                           1.0449 4.5115-2.6101
H                                            1.029  5.546-2.2926
C                                           1.8523 3.9621-3.6508
H                                           2.5604 4.5065-4.2624
C                                           1.6171 2.5563-3.6971
H                                           2.1113 1.8499-4.3489
C                                           3.4835 1.6291 -0.968
H                                           3.3901 0.5814-1.2091
C                                           4.3252 2.5689 -1.631
H                                           4.9808 2.3541-2.4647
C                                           4.0902 3.8523-1.0529
H                                            4.535 4.7861-1.3724
C                                           3.1115 3.7021-0.0267
H                                           2.6871 4.4979 0.5688
C                                           0.7819  3.034 1.9463
C                                           1.5059  3.678 2.9623
H                                           2.4695 3.2826 3.2708
C                                           0.9967 4.8209 3.5815
H                                           1.5673 5.3073 4.3688
C                                          -0.2424 5.3399 3.1937
H                                          -0.6378 6.2282 3.6795
C                                          -0.9716  4.707 2.1851
H                                          -1.9394 5.0979 1.8807
C                                           -0.459 3.5614 1.5731
H                                          -1.0213 3.0481 0.8018
C                                           2.4021 0.7642 2.4132
C                                           1.6924 0.2294 3.5023
H                                           0.6105  0.333 3.5322
C                                            2.355-0.4366 4.5315
H                                           1.7885-0.8403 5.3672
C                                           3.7448-0.5927 4.4849
H                                           4.2627-1.1213 5.2807
C                                           4.4603-0.0612 3.4115
H                                           5.5412 -0.171   3.37
C                                           3.7954 0.6196 2.3858
H                                           4.3659 1.0319 1.5594
P                                          -2.0909 0.3049 0.7134
C                                          -3.2787 1.5635 0.0217
H                                          -2.9093 2.5797 0.1846
C                                           -3.192-1.1823 0.4832
H                                          -3.3603-1.3271-0.5875
C                                          -2.3389 0.5937 2.5352
H                                          -1.8587 1.5352 2.8183
H                                          -3.3735 1.4063-1.0561
H                                          -4.2688 1.4741  0.486
H                                          -2.7146 -2.082 0.8796
H                                          -4.1616-1.0462 0.9783
H                                          -3.4003 0.6308 2.8115
H                                           -1.853-0.2151 3.0909
P                                           0.5876-1.9381 0.5593
C                                            0.002-3.2684-0.6029
H                                           0.4252-3.0891-1.5959
H                                            0.286 -4.273-0.2643
H                                          -1.0886-3.2136-0.6834
C                                          -0.0587-2.6257 2.1677
H                                           0.4247-2.0942 2.9921
H                                          -1.1378-2.4722 2.2473
H                                           0.1569-3.6973 2.2637
C                                           2.3584 -2.472 0.7901
H                                           2.9353-2.3134-0.1252
H                                           2.8101-1.8719 1.5844
H                                           2.4211-3.5332 1.0618
                                        140              
[Ni(dppf)(P(OPh)3)2]                                     
Fe                                          5.9509 5.3897 8.4265
Ni                                          5.8596 5.532412.6562
C                                           6.1564 7.1059 9.5258
C                                           4.8112  6.982 9.0382
H                                           3.9268 6.9004  9.651
C                                           4.8498 6.9451 7.6145
H                                           3.9973 6.8058 6.9625
C                                           6.2139 7.0448 7.2066
H                                           6.5801 6.9918 6.1895
C                                           7.0181 7.1536 8.3785
H                                           8.0971 7.2075 8.4123
C                                           5.6439 3.7681 9.6342
C                                           7.0271 3.8519 9.2548
H                                           7.8577  3.975 9.9332
C                                           7.1084 3.7747 7.8349
H                                           8.0135 3.8616 7.2482
C                                           5.7827 3.6428  7.322
H                                           5.5043 3.6156 6.2764
C                                           4.8813 3.6278 8.4261
H                                           3.8028 3.5781 8.3732
P                                           6.6246 7.179411.2965
C                                            6.192 8.942611.6742
C                                           5.8601 9.873610.6775
H                                           5.7827 9.5572 9.6428
C                                           5.635111.2145 11.002
H                                           5.373611.920310.2177
C                                            5.75411.645812.3248
H                                           5.5892  12.6912.5771
C                                           6.084410.724613.3213
H                                           6.194611.045414.3528
C                                           6.2871 9.381413.0024
H                                           6.5235 8.6756 13.789
C                                           8.4645 7.317811.1214
C                                           9.2153 6.138511.1916
H                                           8.7075 5.205111.4032
C                                          10.6007  6.15911.0247
H                                          11.1589 5.230411.0863
C                                          11.2569 7.372710.8074
H                                          12.3372 7.395810.6897
C                                          10.5193 8.558110.7492
H                                          11.0242  9.50710.5856
C                                            9.131 8.531910.8981
H                                           8.5708 9.459710.8481
P                                           5.0382 3.842611.3588
C                                           5.3195 2.089111.8864
C                                           5.8023 1.091711.0238
H                                           6.0153 1.3259 9.9859
C                                           6.0216 -0.20511.4957
H                                           6.4028-0.965710.8188
C                                           5.7513 -0.52412.8286
H                                           5.9286-1.5318 13.195
C                                            5.252 0.458913.6863
H                                           5.0367 0.230114.7256
C                                           5.0401 1.755513.2191
H                                           4.6822 2.515613.8982
C                                           3.2027 3.8088 11.071
C                                           2.4964  5.01811.0691
H                                           3.0247 5.9435 11.252
C                                            1.114 5.043810.8795
H                                           0.5885 5.994610.9072
C                                           0.4151 3.850310.6855
H                                           -0.663 3.863210.5481
C                                           1.1098 2.637210.6753
H                                           0.5735 1.703510.5259
C                                           2.4928 2.615410.8657
H                                           3.0161 1.664810.8693
P                                           4.2291 6.436813.7071
O                                           3.4454 7.574212.8019
O                                           2.8512  5.58614.1663
O                                             4.57 7.225215.1339
C                                            2.369 8.4241 13.031
C                                           2.5336 9.736312.5842
H                                           3.475310.021312.1315
C                                           1.494110.6499 12.749
H                                           1.626511.673712.4088
C                                           0.296710.256413.3526
H                                          -0.509810.971613.4885
C                                           0.1426 8.934813.7764
H                                          -0.7858 8.617914.2442
C                                             1.17 8.003613.6106
H                                           1.0611 6.980413.9423
C                                           2.8892 4.348114.7736
C                                             1.96 3.401714.3309
H                                           1.3052 3.657413.5049
C                                           1.9148 2.150414.9423
H                                           1.1988 1.412314.5915
C                                           2.7936 1.837515.9853
H                                           2.7572 0.8586 16.455
C                                           3.7259  2.78516.4103
H                                           4.4348 2.547517.1978
C                                            3.778 4.046215.8102
H                                           4.5177 4.773316.1219
C                                           3.6695 7.954715.9096
C                                           2.8124 7.309316.8011
H                                           2.8196 6.228716.8731
C                                           1.9421 8.074617.5801
H                                           1.2672 7.575218.2701
C                                           1.9315 9.466817.4729
H                                           1.246410.055618.0765
C                                           2.805710.098516.5845
H                                           2.800111.180616.4874
C                                           3.6818 9.345415.8047
H                                           4.3472 9.810215.0888
P                                           7.2168 4.862414.1712
O                                           8.8606 4.4611  14.07
O                                           7.4499 5.8347 15.506
O                                           6.6679 3.541814.9947
C                                           9.4233 3.517113.2501
C                                          10.8219 3.509913.1871
H                                          11.3723 4.234613.7784
C                                          11.4722 2.587112.3697
H                                          12.5584 2.585212.3282
C                                          10.7386 1.671711.6067
H                                          11.2493 0.956710.9682
C                                           9.3456 1.679211.6854
H                                           8.7532 0.9683 11.117
C                                            8.682 2.592312.5087
H                                           7.6045 2.569712.5838
C                                           7.8973 7.139215.4498
C                                           7.2881 8.048116.3202
H                                           6.4733 7.705816.9473
C                                           7.7186 9.373816.3416
H                                           7.238810.077517.0169
C                                           8.7446 9.798715.4908
H                                           9.068410.835615.4995
C                                           9.3429 8.882814.6244
H                                          10.1304 9.199313.9468
C                                           8.9334 7.547614.6042
H                                           9.4073 6.837113.9395
C                                           7.2813  2.89516.0591
C                                           7.2292   3.4417.3438
H                                           6.7823 4.416417.4872
C                                           7.7686 2.717618.4095
H                                           7.7335 3.137819.4111
C                                             8.35  1.46518.1945
H                                           8.7678 0.907619.0283
C                                            8.392 0.933616.9031
H                                           8.8428-0.039516.7274
C                                           7.8567 1.645415.8285
H                                           7.8722 1.249614.8197
                                        134              
[Ni(dppf)(AsPh3)2]                                       
Ni                                         -0.0276 0.0866 0.0551
Fe                                          2.3096 2.9832-1.9324
P                                           1.3248 1.5714  1.046
P                                           0.0673 0.3861 -2.163
C                                           2.6078  2.393 0.0154
C                                           0.7306 1.9825-2.7902
C                                          -1.5294 0.2769-3.0982
C                                          -2.3912-0.7776-2.7636
H                                          -2.1029 -1.476-1.9872
C                                          -3.6254-0.9219 -3.396
H                                           -4.282-1.7355-3.1023
C                                          -4.0211-0.0011-4.3698
H                                          -4.9899-0.0991-4.8527
C                                          -3.1679 1.0493-4.7177
H                                          -3.4684 1.7659-5.4782
C                                          -1.9247 1.1841-4.0937
H                                          -1.2676 2.0019-4.3738
C                                           1.1114-0.7475-3.2082
C                                           0.7552-1.1614 -4.502
H                                          -0.1779-0.8263 -4.943
C                                           1.5928-2.0112-5.2281
H                                           1.2991-2.3305 -6.225
C                                           2.8025-2.4488-4.6814
H                                           3.4493 -3.113-5.2488
C                                           3.1703 -2.035-3.3995
H                                            4.096 -2.379-2.9479
C                                            2.324-1.1966-2.6734
H                                           2.5867-0.9119-1.6651
C                                           0.3169 3.2828-2.3435
H                                          -0.4442 3.4809-1.6054
C                                           1.0966 4.2651-3.0194
H                                           1.0484 5.3337-2.8547
C                                           2.0004 3.5866-3.8906
H                                           2.7636 4.0492-4.5032
C                                           1.7715 2.1863-3.7589
H                                           2.3219 1.4009-4.2569
C                                           3.5238  1.717-0.8595
H                                           3.5836 0.6498-1.0036
C                                           4.3208 2.6926-1.5248
H                                           5.0661 2.4901 -2.283
C                                           3.9086 3.9813-1.0714
H                                           4.2839 4.9322-1.4271
C                                            2.864 3.7998-0.1193
H                                           2.3128 4.5842 0.3795
C                                           0.6128 3.1053 1.8263
C                                           1.1122 3.6808  3.006
H                                           1.9518 3.2252 3.5206
C                                           0.5307 4.8376 3.5299
H                                           0.9227  5.266  4.449
C                                          -0.5465 5.4451 2.8785
H                                          -0.9978 6.3436 3.2914
C                                          -1.0441 4.8861 1.6997
H                                          -1.8926 5.3307 1.1883
C                                          -0.4684 3.7229 1.1878
H                                          -0.8814 3.2661 0.3003
C                                           2.3499 0.9586 2.4632
C                                           1.7059 0.1456 3.4071
H                                           0.6568-0.0925 3.2779
C                                           2.4042-0.3833 4.4917
H                                           1.8857-1.0269 5.1961
C                                           3.7672-0.1132 4.6412
H                                             4.32 -0.538 5.4751
C                                           4.4182 0.7023 3.7119
H                                           5.4774   0.92 3.8261
C                                           3.7135 1.2443 2.6336
H                                           4.2276   1.88 1.9191
C                                           2.5275-2.6823 0.2452
C                                           2.8646-3.8939 -0.372
C                                           3.5576-1.8143 0.6356
C                                           4.2036-4.2227-0.6047
H                                           2.0857-4.5817 -0.685
C                                           4.8946-2.1415 0.4051
H                                           3.3193-0.8777 1.1244
C                                           5.2223-3.3476-0.2215
H                                           4.4478-5.1637-1.0917
H                                           5.6754 -1.453 0.7182
H                                           6.2623-3.6038-0.4065
C                                          -0.2612-3.6282-0.3153
C                                          -0.8004-4.7207   0.38
C                                          -0.4236-3.5723-1.7079
C                                          -1.5034-5.7199-0.3007
H                                          -0.6865-4.7911 1.4572
C                                           -1.118-4.5729-2.3888
H                                          -0.0046-2.7471-2.2707
C                                          -1.6675-5.6479-1.6859
H                                          -1.9203-6.5561 0.2557
H                                          -1.2331-4.5037-3.4674
H                                           -2.217-6.4237-2.2128
C                                           0.5235 -2.784 2.4463
C                                           1.5293-3.5313 3.0743
C                                          -0.6299-2.4643 3.1746
C                                           1.3863-3.9332 4.4053
H                                           2.4339-3.7915 2.5346
C                                          -0.7754-2.8606 4.5047
H                                          -1.4172-1.8813 2.7144
C                                           0.2383-3.5951 5.1262
H                                           2.1796 -4.505 4.8806
H                                          -1.6722-2.5778 5.0487
H                                            0.135-3.9008 6.1643
C                                          -3.2034 2.0883 0.3903
C                                          -3.1474 2.5596-0.9296
C                                          -3.9178  2.829 1.3408
C                                          -3.7798 3.7499-1.2914
H                                          -2.6112  1.996-1.6832
C                                          -4.5511 4.0223   0.98
H                                           -3.974 2.4864  2.369
C                                          -4.4813 4.4892-0.3342
H                                          -3.7235 4.0941 -2.321
H                                          -5.0951  4.589 1.7318
H                                          -4.9714  5.419-0.6115
C                                          -3.6799-0.8487  0.275
C                                          -4.9604-0.4373-0.1188
C                                          -3.3808-2.2174 0.2645
C                                          -5.9111-1.3766 -0.528
H                                          -5.2186 0.6167-0.1219
C                                           -4.326-3.1585-0.1461
H                                          -2.3958-2.5587 0.5556
C                                          -5.5965-2.7377-0.5484
H                                          -6.8973-1.0406-0.8388
H                                          -4.0559-4.2106-0.1637
H                                          -6.3354-3.4645-0.8765
C                                          -2.5798 0.3774  2.773
C                                          -3.5805-0.4056 3.3674
C                                          -1.7395 1.1356 3.6022
C                                          -3.7207-0.4443 4.7584
H                                          -4.2468-0.9993 2.7496
C                                          -1.8837 1.1038 4.9898
H                                          -0.9685 1.7604 3.1683
C                                          -2.8714 0.3071  5.574
H                                          -4.4978-1.0621  5.202
H                                          -1.2172 1.6977 5.6097
H                                          -2.9797 0.2732  6.655
As                                         -2.2462 0.4069 0.8167
As                                           0.659-2.1176 0.5852
                                        134              
[Ni(dppf)(SbPh3)2]                                       
Ni                                          0.0654 0.1992-0.0242
Fe                                          2.3776 3.0354-1.9918
P                                           1.3828  1.658 0.9943
P                                           0.1408 0.4395-2.2237
C                                           2.6705  2.471-0.0307
C                                           0.8055 2.0261-2.8632
C                                           -1.473 0.3164-3.1238
C                                          -2.3169-0.7489-2.7714
H                                          -1.9919-1.4639 -2.023
C                                          -3.5785-0.8841-3.3479
H                                          -4.2229-1.7008-3.0351
C                                          -4.0162 0.0505-4.2908
H                                          -5.0058-0.0406-4.7307
C                                           -3.179 1.1052-4.6625
H                                          -3.5127 1.8315-5.3995
C                                          -1.9106 1.2358-4.0888
H                                          -1.2688 2.0612-4.3821
C                                            1.175-0.7359-3.2251
C                                           0.8187-1.1797-4.5083
H                                          -0.0973-0.8254-4.9706
C                                           1.6303-2.0888-5.1913
H                                           1.3367-2.4329-6.1799
C                                           2.8123-2.5575-4.6102
H                                           3.4359-3.2707-5.1427
C                                           3.1823-2.1123-3.3391
H                                           4.0856-2.4803-2.8614
C                                           2.3638-1.2115-2.6576
H                                           2.6295-0.8986-1.6568
C                                           0.3874 3.3272-2.4225
H                                          -0.3787 3.5257-1.6887
C                                           1.1714 4.3073-3.0967
H                                           1.1206 5.3767-2.9384
C                                           2.0845 3.6258-3.9561
H                                           2.8527 4.0869-4.5635
C                                           1.8562 2.2254-3.8204
H                                           2.4113 1.4368-4.3086
C                                           3.5859 1.7822-0.8963
H                                           3.6421 0.7125-1.0279
C                                            4.386 2.7491-1.5709
H                                           5.1341 2.5371-2.3237
C                                           3.9725 4.0438-1.1356
H                                           4.3494 4.9898-1.5025
C                                           2.9248 3.8752 -0.184
H                                           2.3711 4.6648 0.3042
C                                           0.6317 3.1708 1.7701
C                                           1.1089 3.7492 2.9569
H                                           1.9668 3.3188 3.4639
C                                           0.4771 4.8707 3.4995
H                                           0.8505 5.3016 4.4252
C                                          -0.6297 5.4374 2.8607
H                                          -1.1222 6.3054 3.2912
C                                          -1.1044 4.8775 1.6726
H                                          -1.9752 5.2901 1.1716
C                                          -0.4757 3.7519 1.1397
H                                          -0.8688 3.2952 0.2415
C                                            2.383 1.0155 2.4145
C                                           1.7123 0.2153 3.3532
H                                           0.6499 0.0294 3.2362
C                                           2.3975-0.3681 4.4173
H                                           1.8594-1.0069  5.112
C                                           3.7723-0.1574 4.5584
H                                           4.3148 -0.624 5.3765
C                                           4.4476 0.6517 3.6416
H                                           5.5157 0.8235 3.7503
C                                           3.7577 1.2422 2.5783
H                                           4.2928 1.8666 1.8693
C                                           2.7569-2.7911 0.2858
C                                           3.0626-4.0249 -0.305
C                                           3.8093-1.9324 0.6415
C                                           4.3918-4.3899-0.5418
H                                            2.264-4.7017-0.5967
C                                           5.1373-2.2951 0.4048
H                                           3.6007-0.9737 1.1071
C                                           5.4314-3.5247-0.1918
H                                           4.6134-5.3483-1.0055
H                                           5.9388 -1.617 0.6878
H                                            6.464-3.8072 -0.381
C                                          -0.2568-3.7735 -0.404
C                                          -0.8769-4.8123 0.3073
C                                          -0.3676-3.7568-1.8046
C                                          -1.6014-5.8025-0.3645
H                                          -0.8085-4.8461 1.3916
C                                          -1.0853-4.7487-2.4764
H                                           0.1037-2.9682-2.3834
C                                          -1.7094-5.7712-1.7571
H                                          -2.0802 -6.598  0.202
H                                          -1.1614-4.7151-3.5604
H                                          -2.2758 -6.539-2.2782
C                                           0.5255-2.8723 2.6114
C                                           1.4883 -3.706  3.199
C                                          -0.5637 -2.452 3.3884
C                                            1.367-4.0985 4.5351
H                                           2.3463-4.0401 2.6217
C                                          -0.6874-2.8389 4.7249
H                                           -1.318-1.7947  2.969
C                                           0.2831 -3.662 5.3022
H                                            2.125-4.7395 4.9792
H                                          -1.5327-2.4815  5.307
H                                           0.1971-3.9605 6.3441
C                                          -3.3788 2.2713 0.3046
C                                          -3.3045 2.7804-1.0017
C                                          -4.1171 2.9781 1.2639
C                                          -3.9474 3.9734-1.3403
H                                          -2.7446 2.2488-1.7655
C                                          -4.7622 4.1722 0.9263
H                                          -4.1804 2.6078 2.2837
C                                          -4.6754 4.6747-0.3744
H                                          -3.8789 4.3519-2.3573
H                                          -5.3273 4.7122 1.6824
H                                          -5.1728 5.6057-0.6344
C                                          -3.8428-0.9192 0.2471
C                                          -5.1446-0.5005 -0.065
C                                          -3.5302-2.2817  0.135
C                                          -6.1046-1.4237-0.4894
H                                          -5.4115 0.5505  0.006
C                                           -4.485-3.2073-0.2923
H                                          -2.5289-2.6366 0.3552
C                                          -5.7761 -2.777-0.6094
H                                          -7.1079-1.0833-0.7346
H                                          -4.2073-4.2536-0.3882
H                                           -6.522 -3.491  -0.95
C                                          -2.6422 0.4851 2.9122
C                                          -3.5947-0.3532 3.5117
C                                          -1.8306 1.2809  3.738
C                                          -3.7235-0.4039 4.9037
H                                          -4.2323-0.9812 2.8948
C                                          -1.9629 1.2355 5.1274
H                                          -1.0865 1.9415 3.3036
C                                          -2.9063 0.3881 5.7142
H                                          -4.4632-1.0626  5.353
H                                          -1.3224 1.8572 5.7482
H                                          -3.0043 0.3452  6.796
Sb                                         -2.2708 0.4721 0.7774
Sb                                           0.722-2.1161 0.5916
                                        127              
[Ni(dppf)(FcPPh2)(BrR)]                                  
Ni                                          4.270219.9315  6.022
Fe                                          1.580319.2928 9.7238
Fe                                          7.189920.9696 3.4429
P                                           2.622618.6264 6.4694
P                                           6.305419.2635 6.3126
P                                            4.18121.7439 4.8684
C                                            1.67721.3369 10.027
C                                           0.830621.0477 8.9169
H                                           0.987421.3672 7.8992
C                                          -0.233620.2137 9.3713
H                                          -1.006919.7867 8.7467
C                                          -0.049519.991510.7706
H                                          -0.665719.365511.4027
C                                           1.132820.684411.1761
H                                            1.56220.675112.1696
C                                           2.464618.1716 8.2325
C                                           3.439718.5705  9.207
H                                           4.295519.1919 8.9866
C                                           3.0563  18.05 10.475
H                                           3.581718.203711.4077
C                                           1.837517.326210.2989
H                                           1.263616.848811.0828
C                                           1.469917.4014 8.9238
H                                           0.572116.9902 8.4853
C                                           7.203419.3483 4.7187
C                                           8.545119.7578 4.4237
H                                           9.258820.1261 5.1478
C                                           8.742719.6682  3.014
H                                           9.636819.9621 2.4791
C                                           7.529419.1991 2.4245
H                                           7.344919.0684 1.3662
C                                           6.580419.0056 3.4703
H                                           5.550618.6906 3.3629
C                                           5.646722.2793 3.8893
C                                           6.887822.7355 4.4508
H                                           7.092122.8657 5.5041
C                                           7.815722.9379  3.387
H                                           8.848323.2428 3.4972
C                                           7.165822.5957 2.1634
H                                           7.617722.5947 1.1798
C                                           5.831322.1948 2.4707
H                                           5.090421.8429 1.7661
C                                           2.938617.0081 5.6376
C                                           2.578916.8377 4.2893
H                                            1.99717.6058 3.7861
C                                            2.94615.6827 3.5977
H                                           2.655115.5621 2.5568
C                                           3.678714.6818 4.2421
H                                           3.965313.7822 3.7036
C                                           4.041314.8454 5.5808
H                                           4.622914.0821 6.0891
C                                           3.679316.0015 6.2737
H                                           3.9927 16.127 7.3055
C                                           0.866118.9526 5.9709
C                                          -0.124917.9584 5.9442
H                                           0.135116.9305 6.1817
C                                          -1.436818.2738 5.5874
H                                          -2.195417.4951 5.5731
C                                          -1.772919.5857 5.2361
H                                          -2.793519.8279 4.9509
C                                          -0.789220.5762  5.234
H                                          -1.031721.5925 4.9359
C                                           0.520420.2564 5.5971
H                                           1.293321.0171 5.5777
C                                           6.767417.5648 6.8899
C                                           6.5582 17.232 8.2393
H                                           6.235117.9916 8.9421
C                                           6.771315.9329 8.6962
H                                           6.601815.6988 9.7443
C                                           7.198914.9378 7.8107
H                                           7.364113.9236 8.1651
C                                           7.414715.2591 6.4701
H                                           7.748414.4945  5.773
C                                           7.200416.5617 6.0115
H                                           7.364716.7909 4.9636
C                                           7.329320.3296 7.4268
C                                           6.796621.5707 7.8062
H                                           5.803721.8454 7.4613
C                                           7.526622.4468 8.6121
H                                           7.094423.4054 8.8853
C                                            8.79622.0816 9.0663
H                                           9.3663 22.757 9.6989
C                                           9.328920.8389 8.7099
H                                           10.31220.5464 9.0692
C                                           8.601119.9685 7.8961
H                                           9.015618.9989 7.6346
C                                           3.834123.2634 5.8571
C                                           4.106424.5682 5.4188
H                                           4.533124.7271 4.4322
C                                           3.8469  25.66   6.25
H                                           4.059926.6673 5.9005
C                                            3.32425.4586   7.53
H                                           3.133426.3059 8.1826
C                                           3.059724.1636 7.9819
H                                           2.669624.0098 8.9828
C                                           3.314123.0736 7.1487
H                                           3.135222.0569 7.4927
C                                           2.889521.7253 3.5418
C                                           2.683220.4915 2.9021
H                                           3.283119.6368  3.205
C                                           1.694920.3473 1.9304
H                                           1.547119.3847 1.4472
C                                           0.875821.4321 1.6028
H                                           0.089921.3182 0.8609
C                                           1.0639 22.659 2.2421
H                                           0.426223.5042 1.9951
C                                           2.071222.8094 3.2001
H                                           2.205223.7684 3.6916
Br                                          6.417819.436811.4785
C                                           5.281721.034511.1093
H                                           4.2546 20.70711.2716
H                                           5.432721.256610.0532
C                                           5.689622.202712.0059
H                                            6.74422.434611.8254
H                                           5.599721.8968 13.055
C                                           4.8279 23.42111.7375
C                                           3.484223.442912.1381
C                                           5.3474 24.545 11.083
C                                           2.679124.554811.8883
H                                           3.065522.581312.6524
C                                           4.549725.664610.8396
H                                           6.390124.548210.7763
C                                           3.212525.6727 11.241
H                                            1.63924.548312.2021
H                                           4.972926.527310.3326
H                                           2.589126.542211.0508
H                                           2.583821.9224  9.998
                                        118              
[Ni(dppf)(PPh3)(BrR)]                                    
Ni                                          0.4219-0.4359 0.0883
Fe                                          3.6611 1.2977 -1.758
P                                           1.9325 0.6962 1.1449
P                                           1.1027-0.9823-1.8917
C                                           3.5043 1.1387 0.2952
C                                           2.1379 0.2912-2.7101
C                                          -0.0526-1.4481-3.2642
C                                          -0.6458-2.7221-3.2681
H                                           -0.346-3.4594 -2.528
C                                          -1.6115-3.0587-4.2143
H                                          -2.0568  -4.05-4.1995
C                                          -2.0138-2.1226-5.1709
H                                          -2.7703-2.3827-5.9066
C                                          -1.4402-0.8499-5.1707
H                                          -1.7439-0.1133-5.9104
C                                          -0.4667-0.5147-4.2262
H                                           -0.029 0.4784 -4.242
C                                           2.2248-2.4542-1.8418
C                                           2.6625-3.1216-2.9966
H                                           2.3191-2.7891-3.9722
C                                           3.5201-4.2188-2.8999
H                                            3.853-4.7252-3.8023
C                                           3.9443-4.6701-1.6464
H                                           4.6091-5.5269 -1.573
C                                           3.5026-4.0235-0.4899
H                                           3.8155-4.3754 0.4897
C                                           2.6473 -2.924-0.5885
H                                           2.2922-2.4266 0.3105
C                                           1.8441 1.6953-2.6214
H                                           1.0131 2.1219-2.0786
C                                           2.8638 2.4167-3.3073
H                                           2.9422 3.4938-3.3757
C                                           3.8014 1.4702-3.8193
H                                           4.7213  1.704-4.3399
C                                           3.3567 0.1646-3.4566
H                                           3.8787-0.7617-3.6509
C                                           4.4412 0.1797-0.2213
H                                           4.3427-0.8949-0.1552
C                                           5.4886 0.8849 -0.883
H                                           6.3191 0.4351-1.4115
C                                           5.2062 2.2812-0.7934
H                                           5.7843 3.0787-1.2422
C                                           3.9904 2.4388-0.0632
H                                           3.4842 3.3714 0.1449
C                                           1.3418 2.3798 1.6401
C                                           1.7297 3.0565 2.8043
H                                           2.4396 2.6001 3.4876
C                                           1.1942 4.3134 3.1012
H                                           1.4958 4.8248 4.0119
C                                           0.2805 4.9145 2.2318
H                                          -0.1285 5.8945 2.4636
C                                          -0.1114 4.2464 1.0679
H                                           -0.824 4.6989 0.3832
C                                            0.404 2.9823 0.7854
H                                           0.0557 2.4375-0.0872
C                                              2.6-0.0515 2.6994
C                                           1.8455 -1.067 3.3052
H                                           0.9107-1.3735 2.8482
C                                           2.2967-1.6946 4.4673
H                                           1.7001-2.4865 4.9127
C                                           3.5127-1.3132 5.0381
H                                           3.8699 -1.802  5.941
C                                           4.2776-0.3078 4.4384
H                                           5.2291-0.0145 4.8748
C                                           3.8281 0.3157 3.2732
H                                            4.437  1.082 2.8009
P                                          -1.4107-1.1945   0.93
C                                          -2.2937-0.2919 2.2928
C                                          -1.5976 0.7595  2.905
C                                          -3.5911-0.5887 2.7399
C                                          -2.1753 1.4985 3.9384
H                                          -0.6048 1.0046 2.5501
C                                          -4.1677 0.1415 3.7791
H                                          -4.1663-1.3758 2.2648
C                                           -3.463 1.1883 4.3785
H                                          -1.6194 2.3194 4.3839
H                                          -5.1809-0.0854 4.0972
H                                          -3.9245 1.7675 5.1741
C                                           -2.783-1.5746-0.2549
C                                          -2.8183 -0.824-1.4395
C                                          -3.7611-2.5591-0.0483
C                                          -3.8314-1.0182-2.3787
H                                          -2.0302-0.1022-1.6313
C                                          -4.7764-2.7557-0.9874
H                                          -3.7212-3.1822 0.8414
C                                          -4.8187-1.9799-2.1497
H                                          -3.8241-0.4439-3.3003
H                                          -5.5306-3.5196-0.8152
H                                          -5.6052  -2.14-2.8826
C                                          -1.0503 -2.843 1.6884
C                                          -1.2864-3.1558 3.0349
C                                          -0.3749  -3.78 0.8861
C                                           -0.854 -4.376 3.5644
H                                          -1.8014-2.4459 3.6743
C                                           0.0511 -4.997 1.4129
H                                          -0.1598-3.5328-0.1488
C                                          -0.1843-5.2979 2.7584
H                                          -1.0435-4.6033 4.6107
H                                           0.5819-5.7009 0.7772
H                                            0.155-6.2428 3.1747
Br                                          -1.843 2.8644-2.3984
C                                          -3.5597 2.6242-1.3948
H                                          -4.1193  3.548-1.5475
H                                          -4.0615 1.7983-1.8987
C                                          -3.3128 2.3255 0.0801
H                                          -2.6725 1.4445 0.1682
H                                          -2.7694 3.1527 0.5459
C                                          -4.6328 2.0913 0.7865
C                                          -5.4125 0.9643 0.4833
C                                          -5.1005 2.9928 1.7489
C                                          -6.6272  0.746 1.1319
H                                          -5.0579 0.2447-0.2476
C                                          -6.3142 2.7738 2.4038
H                                          -4.4991 3.8631 2.0006
C                                          -7.0824 1.6493  2.096
H                                          -7.2126-0.1371  0.889
H                                          -6.6571   3.48 3.1556
H                                          -8.0277 1.4775 2.6043
                                        130              
[Ni(dppf)(P(C6H4OMe)3)(BrR)]                             
Ni                                         -0.5886 0.9815-0.4897
Fe                                          2.6229 3.0215-2.2039
P                                           0.6918 2.3324 0.6043
P                                           0.2651 0.5267 -2.438
C                                           2.2526 2.9524-0.1732
C                                           1.2943 1.8277-3.2288
C                                           -0.752-0.0422-3.8783
C                                          -1.4157-1.2757 -3.778
H                                          -1.2811-1.8888-2.8908
C                                          -2.2633-1.7161-4.7921
H                                          -2.7735  -2.67  -4.69
C                                          -2.4799-0.9204-5.9209
H                                          -3.1511-1.2572-6.7065
C                                          -1.8311 0.3108-6.0296
H                                          -1.9885 0.9355-6.9053
C                                          -0.9676 0.7449-5.0196
H                                          -0.4581 1.6974-5.1259
C                                           1.4948-0.8564-2.2996
C                                           1.9508 -1.584-3.4101
H                                           1.5621-1.3562-4.3985
C                                           2.8919-2.6034-3.2531
H                                           3.2351-3.1587-4.1224
C                                           3.3882-2.9134-1.9835
H                                           4.1173-3.7105-1.8629
C                                           2.9353-2.2019-0.8702
H                                           3.3005-2.4449 0.1241
C                                           1.9947-1.1827-1.0298
H                                           1.6228-0.6462-0.1617
C                                           0.9104 3.2096-3.3183
H                                          -0.0215 3.6193-2.9587
C                                           1.9667 3.9354-3.9422
H                                           1.9888 5.0042-4.1105
C                                           3.0166 3.0153-4.2379
H                                           3.9811 3.2645-4.6614
C                                           2.6045 1.7208-3.8053
H                                           3.1981 0.8183-3.8438
C                                           3.3485  2.092-0.5243
H                                           3.3733 1.0194-0.3949
C                                           4.3749 2.8832-1.1172
H                                           5.3052 2.5106 -1.526
C                                            3.924 4.2362-1.1485
H                                           4.4517 5.0752-1.5837
C                                           2.6241 4.2815-0.5618
H                                           2.0025 5.1602-0.4658
C                                          -0.0849 3.9454  1.081
C                                          -0.2361 4.3958 2.4003
H                                            0.124 3.7898 3.2253
C                                           -0.835 5.6313 2.6669
H                                           -0.942 5.9628 3.6967
C                                          -1.2879 6.4378 1.6221
H                                          -1.7493 7.3987 1.8313
C                                          -1.1642  5.988 0.3039
H                                          -1.5254 6.6017-0.5176
C                                          -0.5867 4.7468 0.0382
H                                          -0.5088 4.3959-0.9864
C                                           1.4467 1.6968 2.1756
C                                           1.1119 0.4034 2.5968
H                                           0.3983-0.1731 2.0193
C                                           1.6879-0.1476 3.7445
H                                           1.4089-1.1527 4.0496
C                                           2.6097 0.5939  4.484
H                                           3.0603 0.1713 5.3785
C                                           2.9607 1.8832 4.0673
H                                           3.6852 2.4604 4.6363
C                                           2.3901 2.4279 2.9173
H                                           2.6792 3.4225 2.5882
P                                          -2.2065-0.1441 0.4313
C                                          -3.1572 0.6434 1.8114
C                                          -2.4286 1.3953 2.7533
C                                          -4.5433 0.5609 1.9756
C                                          -3.0551 2.0134 3.8237
H                                          -1.3557 1.4979 2.6368
C                                          -5.1935 1.2003 3.0359
H                                          -5.1418 0.0029 1.2628
C                                           -4.449 1.9302  3.967
H                                          -2.4933  2.601 4.5432
H                                           -6.273 1.1397 3.1067
C                                          -3.5377-0.8651-0.6215
C                                          -3.7938-0.2662-1.8651
C                                          -4.2998-1.9812-0.2534
C                                          -4.7981-0.7404-2.6985
H                                          -3.1742 0.5625-2.1897
C                                          -5.3039-2.4811-1.0864
H                                          -4.1089-2.4747 0.6962
C                                          -5.5597-1.8531-2.3144
H                                          -4.9814-0.2883-3.6677
H                                          -5.8702 -3.351-0.7735
C                                          -1.5152-1.6548 1.2464
C                                          -1.7031-1.9825 2.5925
C                                          -0.6615-2.4728 0.4808
C                                           -1.054-3.0794 3.1731
H                                          -2.3517-1.3722  3.213
C                                          -0.0153-3.5647 1.0389
H                                          -0.4807-2.2252-0.5602
C                                          -0.2021-3.8732 2.3965
H                                          -1.2223-3.2973 4.2218
H                                           0.6572-4.1808 0.4502
Br                                          -2.858 3.2087-3.2713
C                                           -3.794 4.0449-1.7158
H                                          -3.1761 4.8915-1.4155
H                                          -4.7463 4.4049-2.1081
C                                          -3.9763 3.0502-0.5728
H                                          -4.5229 2.1734-0.9322
H                                          -2.9938 2.7031-0.2342
C                                          -4.7334 3.7249 0.5499
C                                          -6.1326 3.8074 0.5174
C                                          -4.0472 4.3226  1.612
C                                          -6.8305 4.4772 1.5229
H                                          -6.6762 3.3357 -0.299
C                                          -4.7404 4.9937 2.6194
H                                          -2.9688  4.239 1.6607
C                                          -6.1334 5.0782 2.5759
H                                          -7.9158 4.5322 1.4849
H                                          -4.1896 5.4361 3.4446
H                                          -6.6741 5.6035 3.3592
O                                          -6.5102-2.2564-3.2079
O                                          -4.9749 2.6094 5.0263
O                                           0.4917 -4.955 2.8572
C                                          -7.3037-3.3854-2.8823
H                                          -7.9851-3.5268-3.7237
H                                          -6.6916-4.2894-2.7566
H                                           -7.889-3.2201-1.9669
C                                          -6.3853 2.6071 5.1853
H                                          -6.5882 3.2191 6.0669
H                                           -6.884 3.0468 4.3125
H                                          -6.7708  1.592 5.3544
C                                           0.3611-5.3011  4.226
H                                           0.9985-6.1744 4.3779
H                                           0.6984-4.4873 4.8834
H                                          -0.6754-5.5605 4.4822
                                        127              
[Ni(dppf)(P(C6H4Me)3)(BrR)]                              
Ni                                          -1.239 1.1656-0.0128
Fe                                          1.9429 3.0265-1.8954
P                                           0.0239 2.6113 0.9694
P                                          -0.3728 0.5068-1.8973
C                                           1.5965 3.1269 0.1399
C                                           0.6156 1.7504-2.8201
C                                          -1.4107-0.2141-3.2547
C                                          -1.8392  -1.55-3.1785
H                                          -1.4781-2.1888 -2.378
C                                          -2.7202-2.0751-4.1218
H                                          -3.0388 -3.111-4.0406
C                                          -3.2032-1.2704-5.1567
H                                          -3.8938-1.6776-5.8906
C                                          -2.7934 0.0618-5.2387
H                                          -3.1592 0.6973-6.0415
C                                          -1.9032 0.5851-4.2981
H                                          -1.5839 1.6193-4.3847
C                                           0.8806-0.8307-1.6268
C                                            1.419-1.5974-2.6728
H                                           1.0761-1.4342-3.6905
C                                           2.3798-2.5764-2.4138
H                                           2.7874-3.1626-3.2336
C                                           2.8137-2.8059-1.1046
H                                           3.5602-3.5703-0.9045
C                                           2.2769-2.0572-0.0553
H                                           2.5931 -2.239 0.9684
C                                           1.3151-1.0795-0.3165
H                                           0.8794-0.5129 0.5017
C                                           0.2025 3.1172-2.9787
H                                          -0.7233 3.5309-2.6075
C                                           1.2287 3.8263 -3.668
H                                           1.2252 4.8839-3.8974
C                                           2.2898 2.9106-3.9354
H                                           3.2391  3.153-4.3957
C                                           1.9151 1.6354-3.4188
H                                           2.5294 0.7461-3.4169
C                                           2.6637 2.2112-0.1543
H                                             2.66 1.1517 0.0582
C                                           3.7037 2.9244-0.8183
H                                           4.6184 2.4948-1.2058
C                                           3.2893  4.283-0.9514
H                                           3.8343 5.0701-1.4565
C                                           1.9986 4.4105-0.3563
H                                           1.4013 5.3106-0.3242
C                                          -0.6938 4.2852 1.3166
C                                          -0.7557 4.8766 2.5867
H                                          -0.3781 4.3427 3.4528
C                                          -1.2844 6.1615  2.749
H                                          -1.3211 6.6039 3.7413
C                                          -1.7538 6.8777 1.6466
H                                          -2.1565 7.8786 1.7738
C                                          -1.7199 6.2874 0.3791
H                                          -2.0932 6.8295-0.4865
C                                          -1.2133 4.9977 0.2198
H                                           -1.207 4.5406-0.7647
C                                           0.7513 2.0751 2.5887
C                                           0.3144 0.8643 3.1414
H                                           -0.452 0.2957 2.6275
C                                           0.8643 0.3797 4.3305
H                                           0.5118-0.5663 4.7332
C                                           1.8596 1.1081 4.9833
H                                            2.291 0.7367 5.9094
C                                           2.3095 2.3159 4.4378
H                                           3.0909 2.8815 4.9391
C                                           1.7661 2.7921 3.2447
H                                           2.1332 3.7205 2.8151
P                                          -2.8479  0.001 0.8616
C                                          -3.9097 0.7086 2.2025
C                                          -3.3234 1.6624 3.0466
C                                          -5.2264 0.3068 2.4652
C                                          -4.0194 2.1732 4.1394
H                                          -2.3154 2.0053 2.8342
C                                          -5.9257 0.8378 3.5488
H                                          -5.7099-0.4238 1.8236
C                                           -5.334 1.7721 4.4088
H                                          -3.5439  2.914 4.7781
H                                          -6.9498 0.5192 3.7322
C                                          -4.0694-0.7273-0.3129
C                                          -4.3185 -0.011-1.4929
C                                          -4.7289-1.9485-0.1199
C                                           -5.224-0.4823 -2.437
H                                          -3.7644  0.901-1.6851
C                                           -5.619-2.4305 -1.083
H                                          -4.5382-2.5322 0.7769
C                                           -5.882-1.7065-2.2526
H                                           -5.382 0.0837-3.3512
H                                          -6.1134-3.3867 -0.924
C                                           -2.157-1.4988    1.7
C                                          -2.2415-1.7256 3.0803
C                                          -1.4066-2.4004 0.9264
C                                          -1.5803-2.8098  3.665
H                                          -2.8193-1.0539  3.707
C                                          -0.7569-3.4814 1.5122
H                                          -1.3168-2.2378-0.1423
C                                          -0.8233-3.7009 2.8968
H                                          -1.6604-2.9643 4.7393
H                                          -0.1729-4.1541 0.8878
Br                                         -3.5819 3.5763-2.7004
C                                          -4.5339 4.2803-1.0864
H                                          -4.0009 5.1902-0.8113
H                                          -5.5384 4.5292-1.4318
C                                          -4.5486 3.2704 0.0578
H                                           -5.042 2.3494-0.2642
H                                            -3.52 3.0076 0.3315
C                                          -5.2875 3.8942 1.2217
C                                          -6.6607 3.6844 1.3987
C                                          -4.6182  4.754 2.1014
C                                          -7.3537 4.3299 2.4244
H                                           -7.187  3.005 0.7319
C                                          -5.3066  5.404 3.1246
H                                          -3.5508 4.9004 1.9882
C                                          -6.6797 5.2001  3.285
H                                          -8.4187 4.1535 2.5517
H                                          -4.7675 6.0663 3.7973
H                                            -7.22 5.7097 4.0789
C                                          -6.8083  -2.24-3.3193
H                                           -6.248-2.4861 -4.231
H                                          -7.3282 -3.146-2.9909
H                                          -7.5654-1.4977-3.6002
C                                          -0.0801 -4.854 3.5289
H                                          -0.3834-5.0073 4.5699
H                                          -0.2553-5.7897 2.9845
H                                           1.0038-4.6775 3.5225
C                                          -6.1041 2.3654  5.563
H                                           -6.588 3.3007 5.2561
H                                          -6.8872 1.6861 5.9173
H                                          -5.4459 2.5977 6.4077
                                        118              
[Ni(dppf)(P(C6H4F)3)(BrR)]                               
Ni                                         -0.5106 1.0234 -0.462
Fe                                          2.6227 3.0037-2.3145
P                                           0.7457 2.4577 0.5511
P                                           0.3555 0.4332-2.3679
C                                           2.2904 3.0487-0.2752
C                                           1.3173 1.7183-3.2582
C                                           -0.682 -0.268-3.7334
C                                          -1.1457-1.5913-3.6397
H                                          -0.8118-2.2244-2.8221
C                                            -2.03-2.1085-4.5839
H                                          -2.3759-3.1346-4.4919
C                                           -2.484-1.3064-5.6346
H                                          -3.1812-1.7061 -6.366
C                                          -2.0371 0.0123 -5.735
H                                          -2.3784 0.6439-6.5513
C                                          -1.1396 0.5267-4.7953
H                                          -0.7886 1.5491-4.8972
C                                           1.6314 -0.892 -2.145
C                                           2.1442-1.6447-3.2134
H                                           1.7692-1.4762-4.2189
C                                           3.1219-2.6164-2.9922
H                                           3.5091-3.1921-3.8289
C                                            3.599-2.8522-1.6994
H                                            4.358-3.6113-1.5289
C                                           3.0901-2.1155-0.6275
H                                           3.4437-2.2995 0.3835
C                                            2.112-1.1446-0.8512
H                                           1.7004-0.5851 -0.016
C                                           0.8788 3.0799-3.3932
H                                          -0.0559   3.47-3.0187
C                                           1.8909 3.8177-4.0733
H                                           1.8678 4.8785-4.2863
C                                           2.9678 2.9257-4.3571
H                                           3.9115 3.1928-4.8152
C                                           2.6173  1.636-3.8607
H                                           3.2458 0.7567-3.8757
C                                           3.3878 2.1788-0.5973
H                                           3.4259 1.1158-0.4064
C                                           4.3953 2.9439-1.2531
H                                           5.3222 2.5568-1.6561
C                                           3.9306 4.2887-1.3536
H                                           4.4422 5.1059-1.8454
C                                            2.641 4.3565-0.7467
H                                           2.0126 5.2337-0.6896
C                                          -0.0425 4.0834 0.9598
C                                          -0.1705 4.5982 2.2579
H                                           0.2137 4.0379 3.1043
C                                          -0.7735 5.8414 2.4748
H                                          -0.8612 6.2246 3.4882
C                                          -1.2519 6.5923 1.3999
H                                          -1.7138 7.5606 1.5699
C                                          -1.1509 6.0777 0.1035
H                                          -1.5291 6.6484-0.7411
C                                          -0.5709 4.8277-0.1117
H                                          -0.5117 4.4284-1.1196
C                                           1.5034 1.8904 2.1449
C                                           1.1446 0.6292 2.6397
H                                           0.4154 0.0367 2.0978
C                                           1.7202 0.1293 3.8105
H                                           1.4267-0.8521 4.1737
C                                           2.6647 0.8905 4.5003
H                                           3.1151  0.507 5.4122
C                                           3.0385 2.1471 4.0108
H                                           3.7804 2.7386 4.5412
C                                           2.4686 2.6406 2.8375
H                                           2.7751 3.6094  2.452
P                                          -2.1345 -0.077 0.4479
C                                          -3.1304 0.7024 1.8044
C                                          -2.4344 1.5335 2.6987
C                                          -4.5076 0.5211 1.9941
C                                          -3.0817 2.1488 3.7655
H                                          -1.3754 1.7085 2.5459
C                                          -5.1771 1.1531 3.0437
H                                          -5.0746-0.1025 1.3109
C                                          -4.4514 1.9556 3.9132
H                                          -2.5549 2.8042  4.451
H                                           -6.248 1.0503 3.1811
C                                          -3.4239-0.7986-0.6594
C                                          -3.6215-0.1769-1.9007
C                                          -4.1846-1.9354 -0.341
C                                          -4.5797 -0.646-2.7975
H                                          -2.9961 0.6647-2.1772
C                                          -5.1362-2.4287-1.2341
H                                          -4.0294 -2.443 0.6072
C                                          -5.3196-1.7686-2.4463
H                                          -4.7212-0.1824-3.7672
H                                          -5.7301-3.3091-1.0105
C                                          -1.4684-1.5861 1.2939
C                                          -1.6812-1.8884  2.647
C                                          -0.6183-2.4193 0.5461
C                                          -1.0557-2.9871  3.243
H                                          -2.3315-1.2618 3.2484
C                                            0.009-3.5201 1.1227
H                                          -0.4236-2.1826-0.4941
C                                          -0.2188-3.7834 2.4705
H                                          -1.2098-3.2307 4.2893
H                                           0.6798-4.1546  0.553
Br                                         -2.9036 3.3802-3.2538
C                                          -3.8737 4.1226-1.6687
H                                          -3.3168 5.0117-1.3729
H                                          -4.8585 4.4087-2.0407
C                                           -3.954 3.1045 -0.536
H                                          -4.4448 2.1948-0.8937
H                                          -2.9411 2.8248-0.2242
C                                          -4.7314 3.7101 0.6119
C                                          -6.1264 3.5897 0.6746
C                                          -4.0724 4.4395 1.6075
C                                          -6.8456 4.1745 1.7176
H                                          -6.6477 3.0179-0.0905
C                                          -4.7889 5.0311  2.648
H                                          -2.9923 4.5196 1.5791
C                                           -6.177 4.8971 2.7096
H                                          -7.9258  4.061 1.7604
H                                          -4.2568 5.5796  3.421
H                                          -6.7337  5.344 3.5286
F                                           0.3954-4.8398 3.0447
F                                          -6.2359-2.2484-3.3146
F                                          -5.0957 2.5887 4.9155
                                        127              
[Ni(dppf)(P(C6H4CF3)3)(BrR)]                             
Ni                                          0.6111 0.1692-0.4188
Fe                                          3.2192 2.5654-2.5183
P                                           2.1191 1.3824 0.5486
P                                            0.979-0.0223-2.5583
C                                           3.4208 2.1774-0.4969
C                                           1.6962 1.4602-3.3616
C                                          -0.3856 -0.482-3.7225
C                                          -0.8354-1.8134-3.7643
H                                          -0.3117 -2.579-3.1981
C                                          -1.9521-2.1679-4.5174
H                                          -2.3019-3.1958-4.5182
C                                           -2.649-1.1955-5.2403
H                                          -3.5367 -1.471-5.8018
C                                          -2.2104 0.1291-5.2104
H                                          -2.7413 0.8926-5.7734
C                                          -1.0869 0.4848 -4.458
H                                           -0.755 1.5186-4.4486
C                                            2.252-1.3126-2.9369
C                                           2.4631-1.8167-4.2301
H                                           1.8457-1.4656-5.0519
C                                           3.4498-2.7762-4.4645
H                                           3.6016-3.1587-5.4705
C                                           4.2369-3.2486-3.4099
H                                           5.0015-3.9985-3.5944
C                                           4.0305  -2.76-2.1178
H                                           4.6286-3.1275-1.2879
C                                           3.0432-1.8004-1.8861
H                                           2.8691-1.4334-0.8792
C                                           1.2569 2.7975 -3.074
H                                           0.4549 3.0536-2.3975
C                                           2.0697 3.7092 -3.808
H                                           2.0071 4.7888-3.7682
C                                           3.0246 2.9486-4.5469
H                                           3.8215 3.3504-5.1593
C                                           2.7963 1.5675-4.2768
H                                           3.3864 0.7404 -4.646
C                                           4.3757 1.4236-1.2618
H                                           4.4356  0.346  -1.31
C                                           5.2024 2.3347-1.9801
H                                            5.985 2.0645 -2.677
C                                           4.7645 3.6578-1.6776
H                                           5.1557  4.573-2.1028
C                                           3.6752 3.5635 -0.761
H                                           3.1092 4.3938-0.3639
C                                           1.5079 2.8545 1.4887
C                                           1.6911 3.0411 2.8662
H                                           2.2311 2.2998 3.4469
C                                           1.2028 4.1883 3.5004
H                                           1.3576 4.3166 4.5686
C                                           0.5309 5.1686 2.7688
H                                           0.1587 6.0619 3.2618
C                                           0.3201 4.9805  1.399
H                                          -0.2126 5.7316 0.8211
C                                           0.7854  3.826   0.77
H                                           0.6055 3.6821-0.2913
C                                           3.2329 0.4823 1.7233
C                                           3.0082-0.8852  1.937
H                                            2.153-1.3588 1.4683
C                                           3.8797-1.6415 2.7259
H                                           3.7073-2.7071 2.8504
C                                           4.9795-1.0259 3.3251
H                                           5.6617-1.6077 3.9393
C                                           5.2108   0.34  3.126
H                                           6.0706 0.8188 3.5875
C                                           4.3518 1.0869 2.3204
H                                           4.5532 2.1402 2.1439
P                                          -0.8293-1.0747 0.5758
C                                           -1.511-0.6122 2.2361
C                                          -0.6105-0.0122 3.1326
C                                          -2.8306-0.8318 2.6476
C                                          -1.0074 0.3216 4.4216
H                                            0.405 0.1921 2.8071
C                                          -3.2416-0.4699 3.9321
H                                          -3.5469  -1.28 1.9661
C                                          -2.3286 0.0956 4.8209
H                                          -0.3082 0.7904 5.1063
H                                          -4.2715-0.6167 4.2388
C                                           -2.328-1.5831-0.3757
C                                          -2.8083-0.6615-1.3168
C                                          -2.9496-2.8356-0.2663
C                                           -3.898  -0.97-2.1233
H                                          -2.2921 0.2827-1.4487
C                                           -4.021-3.1641-1.0973
H                                          -2.5861-3.5622 0.4552
C                                          -4.4918-2.2306-2.0248
H                                          -4.2484-0.2566  -2.86
H                                          -4.4917-4.1395 -1.028
C                                          -0.0044-2.6876 0.9699
C                                           0.0971-3.2151 2.2664
C                                           0.7193-3.3034-0.0655
C                                           0.9506-4.2853 2.5307
H                                          -0.4638 -2.773 3.0822
C                                           1.5748-4.3694 0.1926
H                                           0.6579-2.9005  -1.07
C                                           1.7076 -4.846 1.4999
H                                           1.0418-4.6744   3.54
H                                           2.1613 -4.804-0.6098
Br                                         -2.3875 3.1122-2.0431
C                                          -2.8773 3.5009-0.1413
H                                          -3.8878 3.9096-0.1813
H                                          -2.1793 4.2699 0.1901
C                                          -2.7908 2.2508 0.7288
H                                          -3.4386 1.4705 0.3185
H                                          -1.7641 1.8669 0.7109
C                                          -3.2149  2.608 2.1362
C                                          -4.5599 2.5249 2.5229
C                                          -2.2747 3.0777 3.0592
C                                          -4.9539 2.8944 3.8092
H                                          -5.2977 2.1536 1.8144
C                                          -2.6667 3.4555 4.3433
H                                          -1.2297 3.1211 2.7769
C                                          -4.0064 3.3618 4.7236
H                                           -5.997 2.8087 4.1018
H                                          -1.9192 3.7949 5.0544
H                                          -4.3073 3.6299 5.7321
C                                          -5.5599-2.6206-3.0059
C                                           2.7477-5.8757 1.8308
C                                          -2.7444 0.4262 6.2266
F                                           2.3457-6.7097 2.8149
F                                           3.0858  -6.63 0.7637
F                                           3.8916-5.2812 2.2702
F                                          -6.3901-3.5656 -2.511
F                                          -5.0195-3.1359-4.1439
F                                           -6.316-1.5662-3.3817
F                                          -2.4632-0.5919 7.0771
F                                           -2.096 1.5158  6.704
F                                          -4.0704 0.6653 6.3278
                                         97              
[Ni(dppf)(PMe3)(RBr)]                                    
Ni                                         -0.2388 0.0244-0.2095
Fe                                          2.2179 2.7936-1.9823
P                                            1.396 1.0233  0.814
P                                           -0.302 0.5166-2.3278
C                                            2.687 1.8255-0.2252
C                                           0.4222 2.1481 -2.765
C                                          -2.0008 0.6408 -3.057
C                                          -2.7925-0.5206-3.0154
H                                          -2.3612-1.4426-2.6314
C                                          -4.1181-0.4971-3.4424
H                                          -4.7145-1.4055-3.4064
C                                          -4.6841 0.6966-3.9058
H                                           -5.722 0.7206 -4.227
C                                          -3.9067  1.854-3.9537
H                                          -4.3369 2.7839-4.3174
C                                          -2.5702  1.826-3.5395
H                                          -1.9748  2.733 -3.585
C                                           0.5168-0.5561-3.6031
C                                           0.1768-0.5357-4.9644
H                                          -0.6188 0.1179-5.3113
C                                           0.8506-1.3528-5.8745
H                                           0.5771-1.3284-6.9265
C                                           1.8716-2.2019-5.4374
H                                           2.3917-2.8394-6.1476
C                                           2.2158-2.2336-4.0839
H                                           3.0055-2.8929-3.7329
C                                           1.5362-1.4162-3.1784
H                                           1.7746-1.4372-2.1218
C                                           0.2383  3.336-1.9778
H                                          -0.3531 3.4016-1.0772
C                                           1.0184 4.3848-2.5458
H                                           1.1205 5.3859-2.1476
C                                           1.6994 3.8575-3.6838
H                                           2.4128 4.3879-4.3014
C                                           1.3304 2.4869-3.8236
H                                           1.7097 1.7971-4.5644
C                                             3.32 1.1879-1.3467
H                                           3.1272 0.1818-1.6854
C                                           4.1784 2.1296-1.9843
H                                           4.7532 1.9553-2.8846
C                                           4.0813 3.3625-1.2724
H                                           4.5694 4.2916-1.5378
C                                           3.1727 3.1761 -0.189
H                                           2.8531 3.9345 0.5116
C                                           0.9624 2.4652 1.9056
C                                           1.7938 2.9267 2.9373
H                                           2.7324 2.4195 3.1419
C                                           1.4223 4.0313  3.707
H                                           2.0743 4.3753  4.506
C                                           0.2175 4.6933 3.4542
H                                            -0.07 5.5516  4.056
C                                          -0.6186 4.2412 2.4306
H                                          -1.5617 4.7441 2.2313
C                                          -0.2461 3.1324 1.6689
H                                          -0.8958 2.7548 0.8867
C                                           2.4213 0.0158 1.9799
C                                           1.7268-0.8482 2.8424
H                                            0.642-0.8784 2.7936
C                                           2.4164-1.6834 3.7207
H                                           1.8643-2.3445  4.384
C                                           3.8157-1.6867 3.7307
H                                           4.3557-2.3494 4.4019
C                                           4.5153-0.8391 2.8692
H                                           5.6023-0.8409 2.8675
C                                           3.8228 0.0146 2.0057
H                                           4.3761   0.67 1.3394
P                                          -2.2103 0.0752 0.7542
Br                                          0.0358-2.5621 0.0488
C                                           1.7414-3.5326-0.4041
H                                           1.7291-3.6384-1.4893
H                                           1.6501 -4.516 0.0608
C                                           2.9543-2.7553 0.0988
H                                           2.8637-1.7093-0.2059
H                                           2.9589 -2.756  1.192
C                                           4.2326-3.3501-0.4479
C                                           4.8685-2.7807-1.5598
C                                           4.7887-4.5018 0.1254
C                                            6.027-3.3509-2.0912
H                                           4.4579-1.8779-2.0051
C                                           5.9464-5.0751-0.4023
H                                           4.3123-4.9447 0.9974
C                                            6.568-4.5023 -1.515
H                                           6.5091-2.8921-2.9506
H                                           6.3661-5.9663  0.057
H                                           7.4706-4.9468-1.9255
C                                          -3.3451-1.3874 0.5686
H                                          -3.5636-1.5338-0.4929
H                                          -2.8548  -2.29 0.9472
H                                          -4.2874-1.2385 1.1106
C                                          -2.2935  0.288 2.5997
H                                          -3.3271 0.3504 2.9633
H                                          -1.8005-0.5665 3.0761
H                                          -1.7516 1.1939 2.8863
C                                          -3.3852 1.4094 0.2106
H                                          -4.3363 1.3454 0.7536
H                                           -2.948  2.397 0.3846
H                                          -3.5722  1.304-0.8612
                                        136              
[Ni(dppf)(PCy3)(BrR)]                                    
Ni                                         -0.8758 0.2238 0.1667
Fe                                          2.5798 1.8996-1.1926
P                                           0.3002 1.6132 1.3239
P                                           -0.362 0.2696-1.9084
C                                           2.0479  1.751 0.7941
C                                           1.0392 1.3341-2.4586
C                                          -1.7033 0.8775-3.0395
C                                          -3.0224 0.5677-2.6736
H                                          -3.1838 0.0086-1.7573
C                                           -4.099  0.976-3.4607
H                                          -5.1137 0.7248-3.1617
C                                          -3.8708 1.7145-4.6249
H                                           -4.707 2.0418-5.2375
C                                          -2.5628 2.0362-4.9952
H                                          -2.3796 2.6139-5.8979
C                                           -1.485 1.6206-4.2093
H                                          -0.4731 1.8844-4.5026
C                                           0.0919  -1.35-2.6975
C                                           0.1911-1.5348-4.0851
H                                           0.0514-0.6892-4.7527
C                                           0.4452 -2.801-4.6155
H                                           0.5091-2.9334-5.6927
C                                           0.6062-3.8999-3.7639
H                                           0.7913-4.8874-4.1787
C                                           0.5223-3.7244-2.3808
H                                           0.6435-4.5684-1.7077
C                                           0.2688 -2.455-1.8528
H                                           0.1829-2.3146-0.7778
C                                           1.0742  2.761-2.2874
H                                           0.2884 3.3612-1.8493
C                                           2.3383 3.2402-2.7427
H                                           2.6774 4.2673-2.7024
C                                           3.1023 2.1175 -3.182
H                                            4.126 2.1348 -3.533
C                                           2.3024 0.9482-3.0131
H                                           2.6157-0.0633-3.2228
C                                           2.7903 0.5945 0.3769
H                                           2.3961-0.4119 0.3659
C                                           4.0767 1.0169-0.0709
H                                           4.8409 0.3876-0.5058
C                                           4.1382 2.4373 0.0586
H                                           4.9611 3.0679-0.2532
C                                           2.8944 2.8904 0.5911
H                                           2.6086 3.9206 0.7524
C                                          -0.3193 3.3513 1.2122
C                                           0.1809  4.403 1.9955
H                                            0.964 4.2061 2.7226
C                                          -0.3338 5.6937 1.8605
H                                           0.0628 6.5005 2.4717
C                                          -1.3613 5.9478 0.9469
H                                          -1.7638 6.9524 0.8466
C                                          -1.8754  4.906 0.1713
H                                          -2.6816 5.0932-0.5331
C                                          -1.3576 3.6158 0.3058
H                                          -1.7546 2.7974-0.2905
C                                           0.4755 1.3912 3.1581
C                                          -0.5301 1.8483 4.0296
H                                          -1.3247 2.4842 3.6509
C                                          -0.5192  1.507  5.382
H                                            -1.31  1.871 6.0335
C                                           0.5047 0.7078 5.8979
H                                           0.5147 0.4401 6.9509
C                                           1.5209 0.2655  5.048
H                                           2.3297-0.3469 5.4387
C                                           1.5044 0.5987 3.6918
H                                           2.2974 0.2348  3.045
P                                          -2.4638-0.7301  1.332
C                                          -3.4439 0.6781 2.1147
C                                          -4.3627 1.3451 1.0706
C                                          -4.1709 0.4715 3.4558
H                                          -2.6378 1.3954 2.3068
C                                          -4.9182 2.6769  1.598
H                                           -5.202 0.6788 0.8268
H                                          -3.8058 1.5084 0.1394
C                                          -4.7323 1.8087 3.9729
H                                          -4.9918-0.2482 3.3458
H                                          -3.4807 0.0576 4.1995
C                                          -5.6449 2.4825 2.9373
H                                          -5.5948 3.1226 0.8569
H                                           -4.085 3.3822 1.7299
H                                          -5.2732 1.6501  4.915
H                                          -3.8917 2.4813 4.2022
H                                          -6.0085 3.4452 3.3191
H                                          -6.5322 1.8514 2.7767
C                                          -3.7508-1.8109 0.4771
C                                          -3.0576-2.9902-0.2338
C                                          -5.0213-2.2829 1.2121
H                                           -4.091-1.1298-0.3182
C                                          -4.0164-3.7058-1.1966
H                                          -2.6951-3.7096 0.5148
H                                          -2.1803-2.6235 -0.776
C                                          -5.9798-2.9897 0.2357
H                                          -4.7598-2.9776 2.0168
H                                          -5.5343-1.4369 1.6807
C                                          -5.2936-4.1644-0.4774
H                                          -3.5101-4.5592-1.6658
H                                          -4.2845-3.0137-2.0091
H                                          -6.8726-3.3366 0.7725
H                                          -6.3268-2.2643 -0.516
H                                          -5.9854-4.6378-1.1861
H                                           -5.031-4.9311 0.2672
C                                          -1.7072-1.6752  2.774
C                                          -2.5826-2.6686 3.5614
C                                          -0.3987-2.3674 2.3236
H                                          -1.4148-0.8602 3.4536
C                                          -1.8194-3.2399 4.7687
H                                          -2.8655-3.5005 2.9026
H                                          -3.5134-2.1985 3.8932
C                                           0.3578-2.9718  3.516
H                                          -0.6304  -3.16 1.5978
H                                           0.2363-1.6421 1.7994
C                                          -0.5242-3.9335 4.3236
H                                          -2.4609-3.9391 5.3213
H                                           -1.573-2.4192 5.4589
H                                           1.2628-3.4828 3.1639
H                                           0.6902-2.1553 4.1697
H                                           0.0248-4.3167 5.1934
H                                          -0.7794-4.8052 3.7016
Br                                          2.5964-4.3475 0.6593
C                                           3.6937 -3.905-0.9522
H                                           4.6563-4.3956-0.8021
H                                           3.1707 -4.358-1.7947
C                                           3.8246-2.3938-1.1121
H                                           2.8237 -1.961-1.1955
H                                           4.2908-1.9742-0.2156
C                                           4.6314-2.0506-2.3457
C                                           4.0532-2.1749-3.6178
C                                           5.9563-1.6085-2.2474
C                                           4.7782-1.8448-4.7628
H                                           3.0248-2.5148-3.7069
C                                           6.6843-1.2759-3.3924
H                                           6.4182-1.5165-1.2665
C                                           6.0957-1.3907-4.6536
H                                           4.3109-1.9356-5.7399
H                                           7.7092-0.9265-3.2983
H                                           6.6593-1.1289-5.5449
                                        121              
[Ni(dppf)(P(OPh)3)(BrR)]                                 
Ni                                         -0.5996 1.2505-0.6543
Fe                                          3.2551 2.3156-1.1996
P                                           0.3113 2.9119 0.4157
P                                           0.4208 0.9022-2.5511
C                                           2.1238 2.7054 0.4755
C                                           2.0914 1.6452-2.7772
C                                          -0.4743 1.5443 -4.027
C                                          -1.8654 1.6878-3.9147
H                                          -2.3571 1.4063-2.9891
C                                          -2.6135 2.1896-4.9802
H                                          -3.6904 2.2856-4.8762
C                                          -1.9782 2.5599-6.1673
H                                          -2.5587  2.956-6.9965
C                                          -0.5918 2.4241 -6.287
H                                          -0.0934 2.7144-7.2085
C                                           0.1581 1.9205-5.2229
H                                           1.2366  1.831-5.3166
C                                           0.8084-0.8601-2.9418
C                                           0.8479 -1.392 -4.237
H                                           0.6312-0.7576-5.0913
C                                           1.1452-2.7431-4.4334
H                                           1.1627-3.1497-5.4415
C                                            1.419-3.5705-3.3408
H                                           1.6493 -4.621-3.4976
C                                           1.3891-3.0437-2.0466
H                                           1.5945-3.6759-1.1873
C                                           1.0758-1.6987-1.8499
H                                           1.0136-1.2964-0.8426
C                                           2.3663 3.0503-2.9011
H                                           1.6277  3.839-2.9031
C                                           3.7788 3.2271-2.9785
H                                           4.2948 4.1766-3.0373
C                                           4.3907  1.941-2.8883
H                                            5.454 1.7405-2.8661
C                                           3.3545 0.9678-2.7689
H                                           3.4888-0.0982-2.6481
C                                           2.7407 1.4096 0.5694
H                                            2.205 0.4731 0.6315
C                                           4.1537 1.5806  0.516
H                                           4.8888 0.7866  0.519
C                                           4.4244 2.9762 0.3792
H                                           5.4015  3.425 0.2544
C                                            3.179 3.6702 0.3564
H                                           3.0419 4.7327 0.2111
C                                           0.0757 4.5758-0.3425
C                                           0.4486 5.7672 0.2972
H                                           0.8725 5.7324 1.2972
C                                           0.2632 6.9966-0.3377
H                                           0.5572 7.9142 0.1653
C                                          -0.3055 7.0495 -1.614
H                                          -0.4521 8.0083-2.1043
C                                          -0.6961 5.8695-2.2516
H                                          -1.1506 5.9008-3.2381
C                                            -0.51 4.6406-1.6155
H                                          -0.8213 3.7214-2.1036
C                                          -0.1302 3.2308 2.1794
C                                          -1.4127 3.7337 2.4593
H                                          -2.0813   3.98 1.6397
C                                          -1.8337  3.909 3.7754
H                                          -2.8276 4.3013 3.9751
C                                          -0.9881 3.5659 4.8367
H                                          -1.3205 3.6948 5.8634
C                                           0.2812 3.0514 4.5684
H                                           0.9447 2.7823 5.3864
C                                           0.7118 2.8903  3.247
H                                           1.7067 2.5023 3.0485
P                                          -2.0013 0.0779 0.3045
O                                          -3.4461-0.4571-0.3722
O                                          -1.5425-1.4371 0.8959
O                                          -2.7004 0.7076 1.6835
C                                          -3.5184-0.7656-1.7189
C                                          -4.5924-0.2391-2.4401
C                                          -2.5697-1.5811-2.3412
C                                          -4.7131-0.5286-3.7994
H                                          -5.3085 0.3955-1.9285
C                                          -2.6925-1.8492-3.7061
H                                          -1.7472-1.9906-1.7676
C                                          -3.7593-1.3259-4.4388
H                                          -5.5483 -0.119-4.3614
H                                          -1.9396-2.4633-4.1907
H                                          -3.8469-1.5348-5.5011
C                                          -0.3415-1.6007 1.5492
C                                           0.2228-0.6073 2.3587
C                                           0.3026-2.8319 1.3902
C                                           1.4442-0.8515   2.99
H                                          -0.2818  0.341 2.4952
C                                             1.52-3.0636 2.0297
H                                          -0.1614-3.5829  0.759
C                                           2.1011-2.0726 2.8279
H                                           1.8778-0.0724 3.6108
H                                           2.0167-4.0219  1.902
H                                           3.0506-2.2546  3.323
C                                          -3.2662   0.01 2.7387
C                                           -2.831 0.3662 4.0179
C                                          -4.2696-0.9462 2.5628
C                                          -3.4186-0.2309 5.1339
H                                          -2.0562 1.1177 4.1182
C                                          -4.8428-1.5401 3.6884
H                                          -4.5936-1.2054 1.5629
C                                          -4.4274 -1.185 4.9743
H                                          -3.0856  0.053 6.1288
H                                          -5.6283 -2.279 3.5553
H                                          -4.8837-1.6497  5.844
Br                                         -3.6788 3.2934-0.8406
C                                           -5.104  2.511 0.3213
H                                          -4.8597 1.4525 0.4027
H                                          -6.0326 2.6436-0.2358
C                                           -5.149 3.1985 1.6861
H                                          -5.1927 4.2848 1.5406
H                                          -4.2251 2.9695 2.2244
C                                          -6.3604 2.7266 2.4676
C                                          -6.2334 1.8225 3.5286
C                                          -7.6427 3.1737 2.1143
C                                          -7.3611 1.3703 4.2171
H                                          -5.2507   1.47 3.8201
C                                          -8.7709 2.7249 2.8004
H                                          -7.7545 3.8852 1.2979
C                                          -8.6326 1.8175  3.855
H                                          -7.2369 0.6639 5.0333
H                                          -9.7563 3.0848 2.5158
H                                          -9.5106 1.4656 4.3905
                                         97              
[Ni(dppf)(NMe3)(BrR)]                                    
Ni                                         -1.4625 0.0271 0.4284
Fe                                          1.5367 2.1988-1.2469
P                                           0.2346 0.6864 1.5416
P                                          -1.4305 0.5847-1.6373
C                                           1.6886 1.1765 0.5251
C                                          -0.3369  2.001-2.0735
C                                          -3.0456 1.1325-2.3858
C                                          -3.9514 0.1762 -2.881
H                                          -3.6358-0.8586-2.9869
C                                          -5.2458 0.5368-3.2562
H                                           -5.924-0.2201 -3.643
C                                           -5.669 1.8638-3.1405
H                                          -6.6778 2.1456-3.4299
C                                           -4.779 2.8248-2.6559
H                                          -5.0915  3.863-2.5724
C                                          -3.4824 2.4638-2.2828
H                                          -2.8038 3.2275-1.9151
C                                          -0.8956-0.6834 -2.879
C                                          -1.0245-0.4988-4.2661
H                                          -1.4495  0.426-4.6465
C                                          -0.6258-1.4964-5.1559
H                                          -0.7295-1.3398-6.2267
C                                          -0.1034-2.6997-4.6706
H                                           0.1971-3.4818-5.3632
C                                           0.0205-2.8955-3.2942
H                                           0.4128-3.8343-2.9124
C                                          -0.3686-1.8908-2.4036
H                                          -0.2729-2.0382-1.3322
C                                          -0.2438  3.203-1.2889
H                                          -0.8065 3.4129-0.3907
C                                           0.7788 4.0296-1.8399
H                                           1.1114 4.9777-1.4378
C                                           1.3375 3.3476-2.9611
H                                            2.172  3.686-3.5619
C                                           0.6524 2.1051-3.1093
H                                             0.88 1.3398-3.8373
C                                           2.1768  0.372-0.5594
H                                            1.761-0.5751-0.8728
C                                           3.2626 1.0559-1.1764
H                                           3.8061 0.7168-2.0472
C                                           3.4593  2.289-0.4854
H                                           4.1726 3.0603-0.7475
C                                           2.4977 2.3622 0.5666
H                                           2.3541 3.1948  1.241
C                                          -0.1132 2.2721 2.4525
C                                           0.7539 2.8112 3.4153
H                                           1.6721 2.2868 3.6648
C                                           0.4433 4.0099 4.0611
H                                           1.1254 4.4145 4.8049
C                                           -0.741 4.6868 3.7572
H                                          -0.9817 5.6188 4.2622
C                                          -1.6178 4.1551 2.8084
H                                          -2.5451 4.6709 2.5712
C                                          -1.3056 2.9546 2.1675
H                                          -1.9849 2.5281 1.4328
C                                           1.1128-0.2482 2.8944
C                                           0.3468-0.7101  3.977
H                                           -0.719-0.5017 4.0009
C                                           0.9296-1.4336 5.0151
H                                            0.318-1.7763 5.8462
C                                           2.2989-1.7203 4.9865
H                                           2.7576-2.2849 5.7942
C                                           3.0703-1.2712 3.9137
H                                           4.1369-1.4826 3.8843
C                                           2.4831-0.5417 2.8742
H                                           3.0972-0.2091 2.0443
Br                                         -0.2022-3.1567 1.2801
C                                           1.0897-4.6653 1.5098
H                                           0.7576-5.1963 2.4028
H                                           0.9571-5.3109 0.6398
C                                           2.5164 -4.164 1.6736
H                                           2.5619-3.5157 2.5555
H                                           3.1264-5.0508 1.9124
C                                           3.1476-3.4459 0.4939
C                                           2.6299-3.4985-0.8049
C                                           4.3318-2.7239 0.7056
C                                           3.2815-2.8628-1.8655
H                                           1.7009-4.0238-0.9994
C                                           4.9893 -2.092-0.3483
H                                           4.7399-2.6602 1.7115
C                                           4.4677-2.1651-1.6426
H                                           2.8475-2.9034-2.8602
H                                           5.9033-1.5356-0.1589
H                                           4.9758-1.6714-2.4666
C                                          -3.7164-1.8272 0.3694
H                                          -3.8062 -1.522-0.6738
H                                          -2.9674-2.6184 0.4418
H                                          -4.6891-2.2175 0.7195
C                                          -3.1958-1.0465 2.5935
H                                          -4.1685-1.4042 2.9787
H                                          -2.4484-1.8326 2.7135
H                                          -2.8789-0.1745 3.1696
C                                          -4.2591 0.4308 1.0176
H                                          -5.2595 0.1282 1.3756
H                                          -3.9221 1.2922 1.5992
H                                          -4.3229 0.7186-0.0324
N                                          -3.2843-0.6668 1.1718
                                        118              
[Ni(dppf)(AsPh3)(BrR)]                                   
Ni                                         -0.6685 1.3456-0.7857
Fe                                          2.7905 3.0575-2.3782
P                                           0.6678 2.6252 0.4001
P                                           0.4748  0.445-2.4191
C                                           2.1333 3.3849-0.4261
C                                           1.7116 1.5235-3.2423
C                                          -0.3888-0.2481-3.9058
C                                           -1.592-0.9335-3.6884
H                                          -1.9812-1.0113-2.6814
C                                          -2.3019-1.4968-4.7486
H                                          -3.2382 -2.012-4.5506
C                                          -1.8164-1.3747-6.0526
H                                          -2.3691-1.8028 -6.885
C                                          -0.6177-0.6945-6.2834
H                                          -0.2343-0.5963 -7.296
C                                           0.0952-0.1381-5.2187
H                                           1.0281 0.3823-5.4114
C                                            1.575-0.9689-1.9391
C                                           1.6114-2.1937-2.6206
H                                           0.9909-2.3464-3.4978
C                                           2.4402-3.2275-2.1746
H                                           2.4544-4.1725-2.7122
C                                           3.2472-3.0507-1.0487
H                                           3.8859-3.8586-0.7013
C                                           3.2246-1.8294-0.3697
H                                           3.8389 -1.679 0.5142
C                                            2.394-0.8017-0.8124
H                                           2.3713 0.1374 -0.275
C                                           1.4042 2.7828-3.8602
H                                           0.4332 3.2588-3.8706
C                                           2.6051 3.3162-4.4145
H                                            2.705  4.276-4.9047
C                                           3.6652 2.4019-4.1337
H                                           4.7107 2.5461-4.3744
C                                           3.1166 1.2967-3.4203
H                                           3.6642 0.4474-3.0376
C                                           3.4882 2.9139-0.4333
H                                           3.8411 2.0126 0.0481
C                                           4.2841 3.8296-1.1853
H                                           5.3401 3.7256-1.3981
C                                           3.4292 4.8713-1.6565
H                                           3.7206 5.6961-2.2939
C                                           2.1047 4.5903-1.2044
H                                           1.2187 5.1735 -1.416
C                                          -0.0272 4.1496 1.2168
C                                           0.7384  5.261 1.6088
H                                            1.802 5.2912 1.3961
C                                            0.143 6.3478   2.25
H                                           0.7523 7.1993  2.543
C                                          -1.2298 6.3454 2.5097
H                                          -1.6939 7.1939 3.0059
C                                          -2.0044 5.2523  2.119
H                                          -3.0743  5.246 2.3027
C                                          -1.4049 4.1675 1.4734
H                                          -2.0016 3.3188 1.1557
C                                           1.5093 1.7959  1.843
C                                           1.2439 0.4388 2.0663
H                                            0.582-0.0858 1.3887
C                                           1.8329-0.2476 3.1314
H                                           1.6036-1.2999 3.2752
C                                           2.7007 0.4234 3.9932
H                                           3.1616-0.1023 4.8257
C                                           2.9774 1.7787 3.7815
H                                           3.6542 2.3065 4.4489
C                                           2.3883 2.4585 2.7156
H                                           2.6167 3.5083 2.5641
C                                          -3.0992  0.612 1.9483
C                                          -2.3329 1.3136 2.8932
C                                           -4.458 0.3901 2.2162
C                                          -2.9075 1.7789 4.0776
H                                          -1.2797 1.4995 2.7035
C                                          -5.0349 0.8567 3.4009
H                                          -5.0754-0.1424 1.4998
C                                          -4.2624 1.5511 4.3347
H                                          -2.2971 2.3253 4.7918
H                                          -6.0922 0.6865 3.5866
H                                           -4.714 1.9174 5.2531
C                                          -3.7162-0.7758 -0.664
C                                          -4.1926-0.1118-1.8026
C                                           -4.323-1.9806-0.2774
C                                           -5.264-0.6301-2.5341
H                                          -3.6942 0.7915-2.1393
C                                          -5.3924-2.5018-1.0095
H                                           -3.954-2.5171 0.5928
C                                          -5.8675-1.8254 -2.137
H                                          -5.6143 -0.108 -3.421
H                                          -5.8524-3.4374-0.7013
H                                          -6.6975-2.2342-2.7076
C                                           -1.391-1.6692 0.9972
C                                          -1.3944-2.0267  2.352
C                                          -0.7178-2.4917 0.0814
C                                          -0.7287-3.1801 2.7809
H                                          -1.9038 -1.404 3.0806
C                                          -0.0565 -3.643 0.5076
H                                          -0.6894-2.2248-0.9694
C                                          -0.0559-3.9879 1.8622
H                                          -0.7374 -3.443  3.836
H                                           0.4768-4.2508-0.2169
H                                           0.4678-4.8789 2.1987
Br                                         -1.9836 3.1241-2.2173
As                                         -2.1752 0.0068 0.2987
C                                          -3.4364 4.1636-1.2922
H                                          -2.9172  4.772 -0.553
H                                          -3.8739 4.8034-2.0606
C                                          -4.4537 3.2204-0.6564
H                                          -5.0113    2.7-1.4428
H                                          -3.9227 2.4542-0.0846
C                                          -5.3912 3.9774 0.2596
C                                          -6.3991  4.802-0.2586
C                                          -5.2464 3.8827 1.6499
C                                          -7.2395  5.521 0.5928
H                                          -6.5298 4.8751-1.3365
C                                          -6.0884 4.5969 2.5042
H                                          -4.4792 3.2377 2.0655
C                                          -7.0854 5.4213 1.9782
H                                          -8.0178 6.1547 0.1755
H                                          -5.9655 4.4993 3.5797
H                                          -7.7425 5.9775 2.6415
                                        118              
[Ni(dppf)(SbPh3)(BrR)]                                   
Ni                                         -0.6433 1.3499-0.9053
Fe                                          2.7362 3.1828-2.4589
P                                           0.6367 2.6427 0.3162
P                                           0.5273 0.4751-2.5196
C                                           2.0539 3.4852  -0.51
C                                           1.7419 1.5902 -3.327
C                                           -0.337-0.1849-4.0167
C                                          -1.6871-0.5316-3.8854
H                                          -2.1754-0.3776-2.9312
C                                          -2.3995-1.0613-4.9631
H                                          -3.4451-1.3281-4.8323
C                                          -1.7642-1.2385-6.1934
H                                          -2.3135-1.6452-7.0388
C                                          -0.4174-0.8878-6.3388
H                                           0.0786-1.0218-7.2969
C                                           0.2943-0.3663-5.2579
H                                           1.3409-0.0994-5.3764
C                                           1.6235-0.9376-2.0459
C                                           1.4698-2.2331-2.5612
H                                           0.7284-2.4273-3.3296
C                                           2.2585 -3.284-2.0834
H                                           2.1222-4.2832-2.4891
C                                            3.214-3.0555-1.0911
H                                            3.824-3.8748-0.7198
C                                           3.3792-1.7658-0.5768
H                                           4.1114-1.5753 0.2034
C                                           2.5893-0.7196-1.0489
H                                           2.7121 0.2748-0.6356
C                                           1.3751 2.8302  -3.95
H                                           0.3802 3.2545-3.9639
C                                           2.5506 3.4231-4.4975
H                                           2.6049 4.3852-4.9902
C                                           3.6541 2.5655-4.2065
H                                           4.6923 2.7612-4.4419
C                                           3.1579  1.435-3.4935
H                                           3.7474 0.6155-3.1081
C                                           3.4366 3.1057-0.5066
H                                           3.8468 2.2397-0.0058
C                                            4.173 4.0625-1.2681
H                                           5.2345 4.0268-1.4762
C                                           3.2531  5.041 -1.752
H                                           3.4918 5.8765-2.3973
C                                           1.9484 4.6777 -1.301
H                                           1.0271 5.1999-1.5216
C                                          -0.1025 4.1023 1.2049
C                                           0.6154 5.2514 1.5773
H                                           1.6615 5.3505 1.3055
C                                          -0.0063 6.2838 2.2813
H                                           0.5654 7.1662 2.5582
C                                          -1.3566 6.1867 2.6262
H                                          -1.8408 6.9925 3.1717
C                                          -2.0839  5.054 2.2577
H                                          -3.1374 4.9745 2.5063
C                                          -1.4601 4.0254  1.547
H                                          -2.0253 3.1495 1.2448
C                                           1.5246 1.7859 1.7113
C                                           1.4015 0.3943 1.8042
H                                           0.8194-0.1299 1.0575
C                                           2.0234-0.3225 2.8289
H                                           1.9003-1.4015 2.8724
C                                           2.7858 0.3552 3.7808
H                                           3.2702-0.1919 4.5856
C                                           2.9234 1.7457  3.698
H                                           3.5166  2.278 4.4374
C                                           2.2987  2.456 2.6726
H                                           2.4102 3.5346 2.6272
C                                          -3.2982 0.4838 2.0277
C                                          -2.6365  1.204 3.0366
C                                          -4.6653 0.2099 2.1855
C                                          -3.3236 1.6448 4.1706
H                                          -1.5758 1.4278 2.9426
C                                          -5.3547 0.6472  3.321
H                                          -5.2002-0.3468 1.4204
C                                          -4.6861 1.3662 4.3147
H                                          -2.7956  2.208  4.936
H                                          -6.4157 0.4333  3.424
H                                          -5.2236 1.7101 5.1948
C                                          -3.7945-1.1418-0.7153
C                                          -4.4645-0.4511-1.7383
C                                          -4.1969-2.4515-0.4138
C                                           -5.514  -1.05-2.4401
H                                          -4.1547  0.556-2.0061
C                                           -5.244-3.0545-1.1174
H                                          -3.6896-3.0089   0.37
C                                          -5.9048-2.3552-2.1304
H                                          -6.0208-0.5001-3.2297
H                                           -5.542-4.0719 -0.875
H                                          -6.7172-2.8263-2.6779
C                                           -1.318-1.9051 1.2723
C                                          -1.7784-2.3649 2.5156
C                                          -0.2407-2.5678 0.6649
C                                          -1.1706-3.4596 3.1377
H                                          -2.6063-1.8648 3.0106
C                                           0.3678-3.6619 1.2854
H                                           0.1449-2.2257-0.2896
C                                           -0.095-4.1082 2.5258
H                                          -1.5359 -3.802 4.1031
H                                           1.2066-4.1508 0.7979
H                                           0.3806 -4.955 3.0145
Br                                         -2.1255 2.9202-2.3196
Sb                                         -2.1473-0.1592 0.2972
C                                          -3.4513 4.0331-1.2977
H                                           -2.863 4.5493-0.5402
H                                           -3.846 4.7519 -2.018
C                                          -4.5366 3.1508-0.6882
H                                          -5.1272 2.6952-1.4919
H                                           -4.064 2.3348-0.1337
C                                          -5.4232 3.9473  0.246
C                                            -5.33  3.765 1.6316
C                                           -6.333 4.8907-0.2509
C                                          -6.1272 4.5094 2.5029
H                                          -4.6375 3.0311 2.0299
C                                          -7.1273 5.6403 0.6179
H                                          -6.4241 5.0336-1.3259
C                                          -7.0254 5.4524 1.9992
H                                          -6.0459 4.3424 3.5738
H                                          -7.8293  6.367 0.2173
H                                          -7.6472 6.0327 2.6757
                                        127              
[Ni(dppf)(FcPPh2)] HATS                                  
Ni                                          1.1306 0.8867  -0.29
Fe                                         -1.9646-1.3802 2.5409
Fe                                           3.939 1.3287-3.4029
P                                          -0.3856-0.7622-0.5003
P                                           3.3178 0.3004-0.2174
P                                           1.0261 2.4677-1.9407
C                                          -2.5012 0.6096 2.4384
C                                           -3.627-0.2213 2.1538
H                                          -4.1674-0.2516 1.2171
C                                          -3.8564-1.0518 3.2938
H                                          -4.6107-1.8237 3.3769
C                                          -2.8713-0.7329 4.2793
H                                          -2.7503 -1.222 5.2372
C                                          -2.0328 0.2939  3.748
H                                          -1.1522 0.7158  4.212
C                                           -0.759-1.8207 0.9458
C                                           0.0081 -1.854 2.1587
H                                            0.839 -1.204 2.3808
C                                          -0.5604-2.8293 3.0245
H                                           -0.234-3.0458 4.0332
C                                          -1.6758-3.4202 2.3571
H                                          -2.3465-4.1625 2.7704
C                                          -1.7997-2.8067 1.0785
H                                          -2.5766-3.0112 0.3574
C                                           4.0549-0.0098-1.8568
C                                           5.3696  0.288-2.3524
H                                           6.1556 0.7715-1.7893
C                                           5.4238-0.0813 -3.728
H                                           6.2643 0.0733-4.3924
C                                           4.1518-0.6172-4.0936
H                                           3.8595-0.9485-5.0814
C                                           3.3085 -0.574-2.9482
H                                           2.2744-0.8809 -2.901
C                                           2.4555 2.7229-3.0744
C                                           3.7417 3.2395-2.6888
H                                           4.0282 3.5428-1.6932
C                                           4.5888 3.2431-3.8342
H                                           5.6306 3.5357-3.8466
C                                           3.8466 2.7216-4.9345
H                                           4.2225 2.5489-5.9346
C                                           2.5351 2.4086-4.4729
H                                           1.7426  1.974-5.0643
C                                            0.241-2.0664-1.6594
C                                          -0.1454-2.1837-3.0031
H                                          -0.9481-1.5675-3.3915
C                                           0.4893-3.0972-3.8506
H                                           0.1751-3.1726-4.8888
C                                           1.5154 -3.911-3.3681
H                                           2.0112-4.6171-4.0287
C                                            1.895-3.8142-2.0261
H                                           2.6906-4.4411 -1.633
C                                           1.2642-2.9034-1.1813
H                                           1.5807-2.8315-0.1459
C                                          -2.0738-0.3539 -1.129
C                                          -2.9749-1.2909-1.6588
H                                          -2.6717 -2.326-1.7826
C                                          -4.2576 -0.901-2.0464
H                                          -4.9446-1.6373-2.4557
C                                          -4.6571 0.4317-1.9118
H                                          -5.6555 0.7345-2.2162
C                                           -3.764 1.3741-1.3988
H                                          -4.0583 2.4158-1.3084
C                                          -2.4817 0.9811-1.0157
H                                          -1.7754 1.7111-0.6321
C                                           3.8093-1.2043 0.7307
C                                           3.5595-1.2263 2.1139
H                                           3.1409-0.3471 2.5968
C                                           3.8325 -2.369 2.8639
H                                           3.6328-2.3711 3.9324
C                                           4.3541-3.5095 2.2451
H                                           4.5599-4.4024 2.8294
C                                           4.6122-3.4931 0.8735
H                                           5.0256-4.3726 0.3858
C                                           4.3459-2.3465 0.1198
H                                           4.5445-2.3463-0.9472
C                                           4.4479 1.5682 0.5162
C                                           3.9554 2.8674 0.7051
H                                           2.9197 3.0793  0.462
C                                           4.7764 3.8732 1.2181
H                                           4.3765 4.8733 1.3621
C                                           6.0989 3.5854 1.5653
H                                           6.7387 4.3655 1.9699
C                                           6.5925 2.2871 1.4059
H                                           7.6162 2.0551  1.688
C                                           5.7706 1.2836 0.8886
H                                           6.1543 0.2724 0.7823
C                                           0.7683 4.1684-1.2674
C                                           1.2646 5.3268-1.8863
H                                            1.852  5.247-2.7954
C                                           1.0089 6.5849 -1.338
H                                           1.4052 7.4734-1.8228
C                                           0.2462 6.7037-0.1732
H                                            0.053 7.6838 0.2546
C                                          -0.2625 5.5574 0.4412
H                                          -0.8485 5.6384 1.3527
C                                           0.0004 4.2982   -0.1
H                                          -0.3589 3.4057 0.4012
C                                          -0.3437 2.3207 -3.171
C                                          -0.4498  1.109-3.8699
H                                           0.2877 0.3313-3.6991
C                                          -1.4947 0.8911-4.7655
H                                          -1.5621-0.0545-5.2975
C                                          -2.4631 1.8792-4.9628
H                                          -3.2896 1.7051-5.6461
C                                          -2.3644 3.0883-4.2731
H                                          -3.1129 3.8622-4.4226
C                                          -1.3083  3.313-3.3863
H                                          -1.2452 4.2578-2.8562
Br                                          0.9597 1.5917 2.0659
C                                           1.3779 3.7347 3.0971
H                                           0.3794 4.0209 3.4231
H                                           1.7321  4.303 2.2411
C                                           2.3901 3.4523 4.1781
H                                           3.2563 2.9445  3.739
H                                           1.9555 2.7693 4.9193
C                                           2.8316 4.7425 4.8498
C                                           1.9792 5.4105  5.742
C                                           4.0788 5.3147 4.5642
C                                           2.3599 6.6164 6.3299
H                                           1.0097 4.9754 5.9764
C                                           4.4631 6.5231 5.1497
H                                           4.7533 4.8005 3.8845
C                                           3.6046 7.1799 6.0333
H                                           1.6875  7.116 7.0229
H                                           5.4368 6.9488 4.9192
H                                           3.9029 8.1194 6.4911
H                                          -2.0269 1.3039 1.7617
                                        118              
[Ni(dppf)(PPh3)] HATS                                    
Ni                                          2.2518 4.0355-0.0039
Fe                                          5.7344 5.1623-1.9252
P                                            4.002 4.8936 1.1302
P                                           3.0036 3.0996-1.9054
C                                           5.5256 5.2194 0.1416
C                                           4.1644 4.1796-2.8218
C                                           1.7904 2.6208-3.2109
C                                           1.2451 1.3279 -3.266
H                                           1.6199 0.5518 -2.605
C                                           0.2254  1.022-4.1672
H                                          -0.1821 0.0148 -4.195
C                                          -0.2766 2.0057-5.0211
H                                          -1.0728 1.7681-5.7216
C                                            0.247 3.2999-4.9633
H                                          -0.1385 4.0745-5.6214
C                                           1.2705  3.607-4.0656
H                                           1.6643 4.6176-4.0277
C                                           4.0093  1.568-1.6755
C                                           4.4117 0.7338-2.7319
H                                           4.0917 0.9559 -3.746
C                                           5.2088-0.3849-2.4849
H                                           5.5134-1.0231-3.3104
C                                           5.6144 -0.686-1.1801
H                                           6.2352 -1.558-0.9917
C                                           5.2104 0.1301 -0.122
H                                           5.5015-0.1006 0.8991
C                                           4.4089 1.2455-0.3721
H                                           4.0746 1.8689 0.4495
C                                           4.0088 5.6038-2.9505
H                                           3.1975 6.1806-2.5308
C                                           5.1293 6.1155-3.6644
H                                           5.3196 7.1591-3.8786
C                                           5.9926 5.0232-3.9764
H                                            6.957 5.0916-4.4633
C                                           5.4018 3.8326-3.4633
H                                           5.8394 2.8451-3.4923
C                                           6.4399 4.1854-0.2628
H                                           6.3141 3.1281-0.0771
C                                           7.5219 4.7883-0.9672
H                                           8.3473 4.2625-1.4292
C                                           7.2817 6.1933-1.0223
H                                           7.8932 6.9268-1.5316
C                                           6.0572 6.4595-0.3404
H                                           5.5985 7.4302 -0.225
C                                            3.703 6.5108 1.9739
C                                           3.6761  6.627 3.3731
H                                           3.9412 5.7779 3.9946
C                                           3.3075   7.83 3.9803
H                                           3.2947 7.9001 5.0652
C                                           2.9663 8.9373 3.2014
H                                            2.682 9.8733 3.6749
C                                           2.9883 8.8316 1.8085
H                                           2.7153 9.6833  1.191
C                                           3.3407 7.6274 1.1999
H                                            3.306 7.5474 0.1194
C                                           4.7699 3.8808 2.4774
C                                           4.0718 2.7715 2.9641
H                                            3.103 2.5348 2.5458
C                                           4.6164 1.9578  3.961
H                                            4.056  1.094 4.3078
C                                           5.8718  2.258 4.4896
H                                           6.3043 1.6287 5.2633
C                                           6.5762 3.3728 4.0201
H                                           7.5536 3.6113 4.4316
C                                           6.0319 4.1775 3.0201
H                                           6.5885 5.0357 2.6545
P                                           0.7178 2.7153  1.073
C                                          -0.0971 3.6263 2.4644
C                                           0.5393 4.7825 2.9382
C                                          -1.3351  3.261 3.0174
C                                          -0.0394  5.557 3.9443
H                                           1.4682 5.1009 2.4816
C                                          -1.9209 4.0411 4.0144
H                                            -1.86 2.3847 2.6523
C                                          -1.2744 5.1897  4.481
H                                           0.4715 6.4542 4.2833
H                                          -2.8895 3.7588  4.418
H                                          -1.7397 5.7994 5.2511
C                                          -0.7072  2.202 0.0073
C                                          -0.9351 2.9099-1.1804
C                                          -1.5756 1.1505 0.3482
C                                          -2.0267 2.6017-1.9932
H                                          -0.2472  3.695-1.4688
C                                          -2.6677 0.8439-0.4651
H                                          -1.3915 0.5618 1.2425
C                                          -2.8993 1.5741-1.6347
H                                          -2.1778 3.1559-2.9141
H                                          -3.3348 0.0318-0.1873
H                                          -3.7504 1.3344-2.2665
C                                           1.1745 1.0922 1.8312
C                                           1.1202 0.8351 3.2089
C                                           1.6813 0.0977 0.9779
C                                           1.5711-0.3859 3.7198
H                                           0.7292 1.5884 3.8856
C                                           2.1292-1.1191 1.4874
H                                           1.7372  0.284-0.0904
C                                           2.0789-1.3641  2.863
H                                           1.5204-0.5704   4.79
H                                           2.5291-1.8692 0.8107
H                                           2.4322-2.3109 3.2627
Br                                          1.0591 6.0131-0.8633
C                                          -1.3434 6.4005-0.8537
H                                          -1.3727 7.4454-1.1555
H                                          -1.6253 5.7049-1.6403
C                                          -1.8135 6.0534 0.5335
H                                          -1.3159 5.1381 0.8587
H                                          -1.5157 6.8378 1.2382
C                                          -3.3158 5.8334 0.5734
C                                          -3.8416 4.5351 0.5011
C                                          -4.2057 6.9137 0.6497
C                                           -5.221 4.3236 0.5021
H                                          -3.1653 3.6877 0.4452
C                                          -5.5857 6.7052 0.6549
H                                          -3.8095 7.9255 0.7098
C                                           -6.099 5.4074  0.579
H                                          -5.6076 3.3088 0.4448
H                                           -6.261 7.5549 0.7206
H                                          -7.1736 5.2436 0.5825
                                        130              
[Ni(dppf)(P(C6H4OMe)3)] HATS                             
Ni                                         -0.6364 1.0984 -0.578
Fe                                          2.7039 2.8982-2.3176
P                                           0.9385 2.1856 0.6254
P                                           0.3913 0.3852-2.4192
C                                           2.4143 2.8482-0.2617
C                                           1.3668 1.6691-3.2879
C                                          -0.6886-0.3017-3.7485
C                                          -1.0243-1.6647-3.7691
H                                          -0.5626-2.3493-3.0638
C                                          -1.9479-2.1564-4.6916
H                                          -2.1994-3.2136-4.6887
C                                          -2.5572-1.2929-5.6034
H                                          -3.2822-1.6747-6.3172
C                                          -2.2367 0.0672-5.5846
H                                          -2.7079 0.7486-6.2882
C                                          -1.3116 0.5607-4.6639
H                                          -1.0795 1.6209-4.6522
C                                           1.6536-0.9448-2.1903
C                                           2.2055-1.6777-3.2541
H                                           1.8597 -1.499-4.2684
C                                           3.1848-2.6426-3.0141
H                                           3.6036-3.2043-3.8451
C                                           3.6245-2.8903-1.7091
H                                           4.3857-3.6442-1.5259
C                                           3.0735-2.1757 -0.644
H                                           3.3896-2.3702 0.3772
C                                           2.0918-1.2135 -0.888
H                                           1.6425-0.6762 -0.062
C                                           0.9673 3.0457-3.4078
H                                           0.0509 3.4619-3.0154
C                                            2.007 3.7584-4.0701
H                                           2.0184 4.8227 -4.266
C                                           3.0606 2.8406-4.3584
H                                           4.0152 3.0857-4.8061
C                                           2.6706 1.5562-3.8813
H                                           3.2764 0.6618-3.9028
C                                           3.5375 2.0379-0.6494
H                                           3.6271 0.9721-0.4932
C                                           4.4952 2.8726-1.2952
H                                           5.4283 2.5432-1.7336
C                                           3.9706 4.1986-1.3295
H                                           4.4348 5.0577-1.7963
C                                           2.6934 4.1853-0.6935
H                                           2.0365 5.0348-0.5781
C                                            0.267  3.687 1.4708
C                                           0.1965 3.8019 2.8676
H                                           0.6164 3.0262 3.4997
C                                          -0.4105 4.9116 3.4611
H                                          -0.4584 4.9805  4.545
C                                          -0.9448 5.9294 2.6697
H                                          -1.4138 6.7944 3.1308
C                                          -0.8807 5.8235 1.2774
H                                          -1.3022 6.6064 0.6523
C                                          -0.2958 4.7064 0.6823
H                                          -0.3012 4.6099 -0.398
C                                            1.823 1.3136 2.0023
C                                           1.3517 0.0634 2.4177
H                                           0.4866-0.3663 1.9291
C                                           1.9935-0.6445 3.4379
H                                           1.6077-1.6163  3.733
C                                           3.1187-0.1005  4.057
H                                           3.6256-0.6464 4.8486
C                                           3.5979 1.1516 3.6538
H                                           4.4745 1.5788 4.1341
C                                           2.9574  1.853 2.6333
H                                           3.3391 2.8208 2.3206
P                                          -2.0464-0.4027 0.3967
C                                          -2.9933 0.3888 1.7658
C                                          -2.2787 1.1937 2.6748
C                                          -4.3834 0.3256 1.9003
C                                          -2.9259 1.9081 3.6704
H                                          -1.2027  1.286 2.5782
C                                          -5.0532 1.0587 2.8851
H                                          -4.9667-0.2788 1.2126
C                                          -4.3262 1.8633 3.7707
H                                          -2.3754 2.5533 4.3473
H                                          -6.1348 1.0128 2.9361
C                                          -3.3408-1.1795-0.6568
C                                          -3.6663-0.5868-1.8888
C                                          -4.0165-2.3485-0.2814
C                                          -4.6435 -1.136-2.7076
H                                          -3.1377  0.303-2.2085
C                                           -4.996 -2.916-1.0992
H                                          -3.7751-2.8335 0.6606
C                                          -5.3127-2.3055-2.3211
H                                          -4.8801-0.6921-3.6684
H                                           -5.494-3.8244-0.7794
C                                          -1.3141-1.8932 1.2065
C                                          -1.4662-2.2069 2.5605
C                                          -0.4845-2.7216 0.4265
C                                          -0.8022-3.2977 3.1358
H                                          -2.1009-1.5908 3.1898
C                                            0.176-3.8075  0.979
H                                          -0.3397-2.4966-0.6254
C                                           0.0276-4.1005 2.3448
H                                          -0.9436-3.5048 4.1906
H                                           0.8295-4.4331 0.3795
Br                                         -2.1536 2.7626-1.6196
C                                          -3.7087 4.2962-0.5861
H                                          -4.4067 4.4463-1.4075
H                                           -3.061 5.1467 -0.391
C                                          -4.2081 3.5476 0.6186
H                                          -4.7375 2.6456 0.2962
H                                          -3.3535 3.2139  1.214
C                                          -5.1184 4.4113 1.4723
C                                          -6.4854 4.5284  1.179
C                                          -4.6057 5.1304 2.5614
C                                           -7.317 5.3453 1.9476
H                                          -6.8974 3.9696 0.3411
C                                          -5.4332 5.9484 3.3318
H                                          -3.5523 5.0331 2.8089
C                                          -6.7923 6.0615 3.0275
H                                          -8.3746 5.4206 1.7061
H                                          -5.0177 6.4904 4.1779
H                                           -7.438 6.6965 3.6286
O                                          -6.2422 -2.775-3.2039
O                                          -4.8735 2.6417 4.7421
O                                           0.7337-5.1774 2.7975
C                                          -6.9497-3.9575-2.8702
H                                          -7.6307-4.1457-3.7027
H                                          -6.2737-4.8162-2.7546
H                                          -7.5328 -3.835-1.9468
C                                          -6.2852 2.8194 4.7398
H                                          -6.4935 3.5584 5.5151
H                                          -6.6334 3.2032 3.7743
H                                          -6.8073 1.8831 4.9813
C                                            0.636-5.5129  4.172
H                                            1.276-6.3858 4.3149
H                                           0.9902-4.6947 4.8148
H                                          -0.3943 -5.769  4.455
                                        127              
[Ni(dppf)(P(C6H4Me)3)] HATS                              
Ni                                         -1.2892 1.2665-0.1363
Fe                                          2.1131 2.9253-1.8941
P                                           0.2689 2.4117 1.0342
P                                          -0.2531 0.4625-1.9402
C                                           1.7913 2.9734 0.1539
C                                           0.7548    1.7-2.8394
C                                          -1.3217-0.2575-3.2624
C                                           -1.654-1.6213-3.2645
H                                          -1.2016-2.2931-2.5416
C                                          -2.5603-2.1326-4.1936
H                                          -2.8078-3.1906-4.1754
C                                          -3.1554-1.2877-5.1315
H                                          -3.8635-1.6848-5.8542
C                                          -2.8409  0.074  -5.13
H                                          -3.3016 0.7414-5.8538
C                                           -1.934 0.5868 -4.202
H                                          -1.7056 1.6481-4.2047
C                                           0.9877-0.8727-1.6379
C                                           1.5515-1.6529-2.6612
H                                           1.2244-1.5135-3.6877
C                                           2.5189-2.6142-2.3654
H                                           2.9473-3.2125-3.1654
C                                           2.9358-2.8098-1.0441
H                                           3.6895-3.5595-0.8174
C                                           2.3721-2.0485 -0.019
H                                           2.6697-2.2031 1.0146
C                                           1.4006-1.0917-0.3182
H                                           0.9401 -0.518 0.4773
C                                           0.3853  3.081-2.9982
H                                          -0.5242 3.5265-2.6221
C                                           1.4431 3.7541 -3.673
H                                           1.4778 4.8123 -3.897
C                                           2.4783  2.807-3.9315
H                                           3.4399 3.0199-4.3806
C                                            2.059 1.5442-3.4226
H                                           2.6464 0.6375-3.4168
C                                           2.8757 2.0895-0.1794
H                                           2.9059 1.0279 0.0192
C                                           3.8874 2.8431-0.8413
H                                           4.8071  2.445-1.2498
C                                            3.438  4.193 -0.937
H                                           3.9561  5.006-1.4289
C                                           2.1529 4.2757 -0.323
H                                           1.5451 5.1654-0.2534
C                                           -0.394 3.9866 1.7363
C                                          -0.5769 4.1785 3.1147
H                                          -0.2554 3.4162 3.8173
C                                          -1.1594 5.3525 3.5983
H                                          -1.2907 5.4845 4.6692
C                                          -1.5608 6.3558 2.7141
H                                           -2.002 7.2744 3.0916
C                                          -1.3986 6.1672 1.3386
H                                          -1.7234 6.9342 0.6406
C                                          -0.8345 4.9886 0.8528
H                                          -0.7574 4.8339-0.2174
C                                           1.0882 1.6272 2.4994
C                                           0.6198 0.3869 2.9456
H                                          -0.2131-0.0785 2.4341
C                                           1.2227-0.2634 4.0258
H                                           0.8409-1.2294 4.3445
C                                           2.3048 0.3309 4.6751
H                                           2.7807-0.1692 5.5148
C                                           2.7808  1.574 4.2409
H                                           3.6244 2.0391 4.7444
C                                           2.1801 2.2167 3.1595
H                                           2.5595 3.1771 2.8213
P                                          -2.6563-0.2855 0.8158
C                                           -3.687 0.4484 2.1577
C                                          -3.0637 1.3409 3.0451
C                                          -5.0606 0.2148 2.3053
C                                          -3.7904 1.9786 4.0456
H                                           -2.008 1.5623 2.9279
C                                          -5.7875 0.8745 3.2985
H                                            -5.57-0.4693 1.6335
C                                          -5.1707 1.7706 4.1804
H                                          -3.2874 2.6836 4.7036
H                                          -6.8576  0.698 3.3825
C                                          -3.8833-1.0895-0.3025
C                                          -4.2826-0.3972-1.4556
C                                          -4.4295-2.3583-0.0586
C                                          -5.2054-0.9576-2.3337
H                                          -3.8518 0.5731-1.6719
C                                          -5.3423-2.9199-0.9532
H                                          -4.1365 -2.916 0.8263
C                                          -5.7417-2.2319-2.1057
H                                           -5.483  -0.41-3.2306
H                                          -5.7475-3.9097-0.7528
C                                          -1.9098-1.7614 1.6449
C                                          -2.0042-2.0117 3.0206
C                                          -1.1395-2.6396 0.8648
C                                          -1.3284-3.0913  3.596
H                                           -2.602-1.3608 3.6507
C                                           -0.473-3.7156 1.4417
H                                          -1.0522-2.4724-0.2038
C                                          -0.5454-3.9554 2.8221
H                                          -1.4177-3.2643 4.6666
H                                           0.1264-4.3697 0.8124
Br                                         -2.7517 2.9487-1.2065
C                                          -4.3371 4.4137-0.1046
H                                          -5.1955 4.2759 -0.759
H                                          -3.8453 5.3782 -0.209
C                                           -4.437 3.8459  1.283
H                                           -4.664 2.7779 1.2197
H                                           -3.468 3.9345 1.7823
C                                          -5.5148  4.539 2.0966
C                                          -6.8559 4.1443 1.9769
C                                          -5.2033 5.5819 2.9786
C                                          -7.8578 4.7746 2.7147
H                                          -7.1071 3.3225 1.3101
C                                          -6.2029 6.2153 3.7209
H                                          -4.1659 5.8847 3.0889
C                                          -7.5352 5.8157 3.5908
H                                          -8.8901 4.4486 2.6136
H                                          -5.9401 7.0176 4.4063
H                                          -8.3137 6.3051 4.1701
C                                          -6.6925-2.8498-3.1029
H                                          -6.1692-3.1009-4.0353
H                                          -7.1454-3.7692-2.7174
H                                           -7.501-2.1576-3.3667
C                                           0.2212-5.0961 3.4485
H                                          -0.1644-5.3429 4.4433
H                                           0.1704-6.0003  2.831
H                                           1.2841-4.8427 3.5613
C                                          -5.9704 2.5381 5.2035
H                                          -6.2355 3.5286 4.8149
H                                          -6.9023 2.0213 5.4564
H                                             -5.4 2.6869 6.1275
                                        118              
[Ni(dppf)(P(C6H4F)3)] HATS                               
Ni                                         -0.6073 1.1488-0.6112
Fe                                          2.7473  2.858 -2.423
P                                           0.9316 2.3643 0.5215
P                                           0.4561 0.3274-2.3948
C                                           2.4348 2.9436-0.3778
C                                           1.4208 1.5728-3.3279
C                                          -0.5974 -0.451-3.6955
C                                          -0.8779-1.8263-3.6821
H                                          -0.3882-2.4751-2.9622
C                                          -1.7765-2.3794-4.5951
H                                           -1.982-3.4462-4.5678
C                                          -2.4153-1.5656-5.5318
H                                          -3.1179-1.9955-6.2406
C                                          -2.1511-0.1932-5.5466
H                                          -2.6449 0.4499-6.2704
C                                          -1.2522 0.3613 -4.635
H                                          -1.0639 1.4302-4.6499
C                                           1.7343-0.9638-2.0628
C                                           2.3216-1.7494-3.0687
H                                           1.9928-1.6412-4.0985
C                                           3.3148 -2.677-2.7512
H                                           3.7608-3.2801-3.5378
C                                           3.7347-2.8329-1.4257
H                                           4.5082-3.5564 -1.182
C                                           3.1492 -2.065-0.4176
H                                           3.4518-2.1879 0.6188
C                                           2.1519-1.1422-0.7383
H                                            1.677-0.5618 0.0438
C                                           1.0084 2.9381-3.5159
H                                           0.0882 3.3647 -3.144
C                                           2.0403  3.626-4.2154
H                                           2.0415 4.6791-4.4646
C                                           3.1011 2.7042-4.4608
H                                           4.0522 2.9349-4.9232
C                                           2.7241 1.4419-3.9192
H                                           3.3385 0.5534-3.8979
C                                           3.5421 2.0824-0.6955
H                                           3.6026 1.0267-0.4733
C                                           4.5295 2.8486 -1.379
H                                           5.4582  2.467-1.7829
C                                           4.0427 4.1833-1.5025
H                                            4.536 4.9988-2.0152
C                                           2.7587 4.2448-0.8843
H                                           2.1269 5.1188-0.8309
C                                           0.2269 3.9404 1.1783
C                                           0.0573 4.1793 2.5509
H                                           0.4136  3.456 3.2776
C                                          -0.5558 5.3525 2.9978
H                                          -0.6769 5.5216 4.0648
C                                          -1.0019 6.3073 2.0821
H                                          -1.4727 7.2225 2.4305
C                                          -0.8486 6.0728 0.7128
H                                          -1.2055 6.8028-0.0089
C                                          -0.2537 4.8949 0.2639
H                                          -0.1831 4.7026-0.8008
C                                           1.7743 1.6434 2.0057
C                                           1.3471 0.4008 2.4859
H                                           0.5302-0.1052  1.987
C                                            1.971-0.1998 3.5828
H                                            1.623-1.1689 3.9297
C                                           3.0333 0.4468 4.2145
H                                           3.5253-0.0149 5.0666
C                                            3.469 1.6919 3.7454
H                                           4.2975 2.1974 4.2347
C                                           2.8475  2.285 2.6476
H                                           3.1958 3.2473 2.2827
P                                           -1.934-0.3866 0.4121
C                                          -2.9479 0.3638 1.7626
C                                           -2.312 1.2873 2.6104
C                                          -4.3218 0.1345 1.9318
C                                           -3.018 1.9662 3.5993
H                                          -1.2598 1.5076 2.4694
C                                          -5.0477  0.824 2.9049
H                                          -4.8408-0.5654 1.2852
C                                          -4.3842  1.733 3.7206
H                                          -2.5406 2.7056  4.233
H                                          -6.1166 0.6836 3.0254
C                                          -3.1774-1.2515-0.6428
C                                          -3.5401-0.6628-1.8633
C                                          -3.7677-2.4732-0.2751
C                                          -4.4811-1.2658-2.6965
H                                          -3.0715 0.2651-2.1684
C                                          -4.7033-3.0921-1.1033
H                                          -3.4925-2.9501  0.661
C                                          -5.0438-2.4731-2.3027
H                                          -4.7499-0.8297-3.6517
H                                          -5.1654-4.0376-0.8385
C                                          -1.1522 -1.836 1.2601
C                                          -1.2383-2.0719 2.6404
C                                          -0.3746-2.7077 0.4789
C                                          -0.5538-3.1376  3.231
H                                           -1.838-1.4193 3.2663
C                                           0.3093-3.7771 1.0503
H                                          -0.2907 -2.541-0.5897
C                                           0.2124 -3.971 2.4249
H                                          -0.6127  -3.33 4.2975
H                                           0.9235-4.4428 0.4534
Br                                         -2.1343 2.7375-1.7321
C                                          -3.7281  4.225-0.6333
H                                          -4.5919 4.0544-1.2721
H                                          -3.2508 5.1924-0.7689
C                                          -3.7799 3.6712 0.7609
H                                          -3.9699 2.5953 0.7059
H                                          -2.8022 3.7946 1.2348
C                                          -4.8602 4.3179 1.6103
C                                          -6.2034 3.9494 1.4431
C                                          -4.5452  5.266 2.5911
C                                          -7.2041 4.5105 2.2356
H                                          -6.4584 3.2028 0.6937
C                                          -5.5439 5.8286 3.3888
H                                          -3.5063 5.5483 2.7364
C                                          -6.8771 5.4539 3.2141
H                                          -8.2387 4.2066 2.0965
H                                          -5.2788 6.5556 4.1529
H                                          -7.6547 5.8873 3.8377
F                                           0.8824-4.9972 2.9906
F                                          -5.9418-3.0743-3.1119
F                                           -5.085 2.4203 4.6406
                                        127              
[Ni(dppf)(P(C6H4CF3)3)] HATS                             
Ni                                         -0.4865 1.0856-1.6543
Fe                                          2.3856  3.195-3.8109
P                                           1.3331 2.0136-0.6755
P                                           0.0885 0.6732-3.7758
C                                           2.5653 2.8415-1.7722
C                                           0.8529 2.0944-4.6358
C                                          -1.2817 0.1534-4.8949
C                                          -1.6458-1.1998-4.9941
H                                          -1.0526-1.9613-4.4961
C                                          -2.7672-1.5831-5.7279
H                                          -3.0533-2.6291-5.7747
C                                          -3.5475-0.6201-6.3709
H                                          -4.4347-0.9222-6.9192
C                                          -3.1938 0.7279-6.2784
H                                          -3.7947 1.4851-6.7756
C                                          -2.0716 1.1146 -5.543
H                                          -1.8145 2.1665-5.4678
C                                           1.3584-0.6428-4.0401
C                                           1.6106-1.2301-5.2911
H                                            1.016-0.9407-6.1528
C                                           2.6117-2.1928-5.4301
H                                            2.796 -2.642-6.4024
C                                           3.3745-2.5819-4.3235
H                                           4.1522-3.3327 -4.436
C                                           3.1262-2.0097-3.0744
H                                           3.6996-2.3113-2.2017
C                                           2.1208-1.0506-2.9388
H                                            1.908-0.6254-1.9659
C                                            0.454 3.4656-4.4617
H                                          -0.3491 3.8033-3.8234
C                                           1.3319 4.2867-5.2246
H                                           1.3133 5.3681 -5.261
C                                           2.2846 3.4417-5.8677
H                                             3.12 3.7683-6.4735
C                                           1.9929 2.0944-5.5104
H                                           2.5658  1.224-5.7963
C                                           3.5686 2.1263-2.5147
H                                            3.689 1.0529-2.5388
C                                           4.3618   3.07-3.2286
H                                           5.1707 2.8316-3.9068
C                                            3.852 4.3722-2.9504
H                                            4.205 5.3018-3.3777
C                                           2.7504 4.2342-2.0549
H                                           2.1464 5.0433-1.6726
C                                           0.8628 3.3514 0.5078
C                                           1.0522  3.223 1.8932
H                                           1.5593 2.3511 2.2943
C                                           0.6062 4.2174 2.7671
H                                            0.763 4.1024 3.8365
C                                          -0.0217 5.3608   2.27
H                                          -0.3532 6.1412 2.9495
C                                          -0.2257 5.4922 0.8935
H                                          -0.7286 6.3708 0.4983
C                                           0.1955 4.4893 0.0209
H                                          -0.0174 4.5774-1.0386
C                                           2.5071 0.9815 0.3175
C                                            2.176-0.3499 0.5945
H                                           1.2271-0.7397 0.2481
C                                           3.0638-1.1824 1.2839
H                                           2.8067-2.2225 1.4589
C                                           4.2889-0.6765 1.7185
H                                           4.9853-1.3197 2.2501
C                                           4.6235 0.6587 1.4652
H                                           5.5765 1.0552 1.8058
C                                           3.7429 1.4808 0.7645
H                                           4.0154 2.5114 0.5549
P                                          -1.6798-0.5953-0.7348
C                                          -2.4574-0.1086 0.8672
C                                          -1.6776 0.6608 1.7465
C                                          -3.7779-0.4153 1.2207
C                                          -2.2024 1.1148 2.9514
H                                          -0.6696 0.9428 1.4601
C                                          -4.3138 0.0546 2.4211
H                                          -4.3977-1.0052 0.5528
C                                          -3.5289 0.8223 3.2822
H                                          -1.6046  1.742 3.6048
H                                          -5.3445-0.1606 2.6816
C                                          -3.0974-1.2607-1.7185
C                                          -3.8395-0.3468-2.4832
C                                           -3.435 -2.622-1.7662
C                                          -4.8883-0.7843-3.2854
H                                          -3.5724 0.7037-2.4745
C                                          -4.4719-3.0648-2.5872
H                                          -2.8831-3.3441-1.1732
C                                          -5.1936-2.1455-3.3507
H                                          -5.4417-0.0747-3.8899
H                                          -4.7217  -4.12-2.6329
C                                          -0.7755-2.1401-0.2751
C                                          -0.6702-2.6126 1.0422
C                                          -0.0449-2.7886-1.2845
C                                           0.1819-3.6725  1.348
H                                          -1.2371-2.1413 1.8376
C                                           0.8064-3.8469-0.9851
H                                           -0.111-2.4366 -2.308
C                                           0.9322-4.2788 0.3381
H                                             0.27-4.0245  2.371
H                                           1.3893-4.3163-1.7701
Br                                         -2.1512 2.8747-2.0478
C                                          -3.4466 4.2134-0.4509
H                                          -4.4063 4.2071-0.9632
H                                          -2.9166 5.1615-0.5012
C                                          -3.3416 3.4326  0.827
H                                          -3.6442 2.3976 0.6424
H                                          -2.2958 3.4076 1.1463
C                                          -4.2102 4.0208 1.9257
C                                          -5.5062 3.5358 2.1461
C                                          -3.7365 5.0582   2.74
C                                          -6.3056 4.0644 3.1603
H                                          -5.8794 2.7205 1.5303
C                                          -4.5326 5.5905 3.7539
H                                          -2.7288 5.4325 2.5832
C                                           -5.821 5.0945 3.9686
H                                           -7.301 3.6618 3.3286
H                                          -4.1444 6.3866 4.3846
H                                          -6.4388  5.502 4.7643
C                                          -6.2253-2.6325-4.3274
C                                           1.9521-5.3179 0.7033
C                                          -4.0858 1.3162 4.5904
F                                           1.5349-6.1058 1.7179
F                                           2.2679-6.1174-0.3374
F                                           3.1109-4.7345 1.1165
F                                          -6.8259-3.7695-3.9115
F                                          -5.6662-2.9113-5.5378
F                                          -7.1905-1.7153-4.5509
F                                          -3.6953 0.5193 5.6175
F                                          -3.6542 2.5612 4.8789
F                                          -5.4362  1.332 4.5968
                                         97              
[Ni(dppf)(PMe3)] HATS                                    
Ni                                          0.4709-0.0691 0.0369
Fe                                          3.0968 2.6829-1.5213
P                                           1.4356 1.5631  1.227
P                                           0.3833 0.6402-2.0849
C                                           3.0007 2.1035  0.448
C                                           1.4186 2.0784-2.5923
C                                          -1.3306 1.0841 -2.653
C                                           -2.173 0.0492-3.0987
H                                          -1.7707-0.9492-3.2395
C                                          -3.5203 0.2857-3.3704
H                                          -4.1492-0.5315-3.7143
C                                          -4.0593 1.5641-3.2035
H                                          -5.1097 1.7487-3.4112
C                                          -3.2312 2.6028-2.7764
H                                          -3.6319 3.6064-2.6569
C                                          -1.8813 2.3661-2.5043
H                                          -1.2641 3.1937-2.1799
C                                           0.8106-0.6234-3.3622
C                                           0.8223-0.3219-4.7351
H                                            0.645 0.6979 -5.065
C                                           1.0506 -1.326-5.6742
H                                           1.0646-1.0822-6.7336
C                                           1.2479-2.6457-5.2534
H                                           1.4214-3.4306 -5.985
C                                           1.2204-2.9573-3.8943
H                                           1.3709-3.9791-3.5648
C                                           1.0076-1.9475-2.9499
H                                             0.99-2.1811-1.8888
C                                            1.296  3.437-2.1312
H                                           0.5703 3.8092-1.4238
C                                           2.3554  4.207 -2.696
H                                           2.5448  5.255-2.5035
C                                           3.1618 3.3356-3.4843
H                                           4.0741 3.6026-4.0017
C                                           2.5927 2.0298-3.4184
H                                           2.9919 1.1392 -3.882
C                                           3.8039 1.1828-0.3118
H                                           3.5543 0.1426-0.4645
C                                           4.9013 1.8961-0.8716
H                                            5.655 1.4869-1.5315
C                                           4.7872 3.2623-0.4724
H                                           5.4364 4.0716-0.7813
C                                           3.6231 3.3919 0.3415
H                                           3.2362 4.3142 0.7512
C                                           0.4638 3.1202 1.4079
C                                           0.8799 4.2128 2.1847
H                                           1.8058 4.1504 2.7498
C                                            0.101 5.3692 2.2507
H                                           0.4338 6.2113 2.8521
C                                          -1.1081 5.4443 1.5512
H                                          -1.7121 6.3462 1.6057
C                                          -1.5431 4.3528 0.7963
H                                          -2.4877 4.3948 0.2597
C                                          -0.7625 3.1964 0.7328
H                                          -1.0926  2.339 0.1539
C                                           1.9371 1.2105 2.9627
C                                           0.9856  1.305 3.9918
H                                          -0.0046 1.6998  3.777
C                                           1.3015 0.9084 5.2907
H                                           0.5559 0.9949 6.0771
C                                           2.5721 0.4032 5.5809
H                                           2.8183 0.0918 6.5926
C                                           3.5227 0.3019 4.5635
H                                           4.5136-0.0887 4.7805
C                                           3.2085 0.7005 3.2626
H                                           3.9548 0.6133 2.4791
P                                          -1.4633-0.9517 0.6281
Br                                          1.8873-1.9034 0.8966
C                                           4.0662-2.6079 0.2698
H                                           4.6097-1.7716 0.7029
H                                           4.1702-3.5294 0.8396
C                                           4.1508 -2.719-1.2292
H                                           3.5751-1.8946-1.6839
H                                           5.1928 -2.547-1.5476
C                                           3.6743 -4.027-1.8317
C                                           2.6686-4.8022-1.2376
C                                            4.218-4.4646-3.0477
C                                           2.2178 -5.976-1.8477
H                                           2.2216-4.4773-0.3041
C                                           3.7692-5.6343-3.6615
H                                           4.9984-3.8744-3.5236
C                                           2.7628-6.3966-3.0629
H                                           1.4354-6.5608-1.3705
H                                           4.2062-5.9512-4.6051
H                                           2.4105-7.3093-3.5363
C                                          -2.0153-2.4972-0.2309
H                                          -2.1971-2.2758-1.2866
H                                          -1.2083 -3.234-0.1683
H                                          -2.9275-2.9143 0.2131
C                                           -1.538-1.4867  2.399
H                                          -2.5253-1.8806 2.6715
H                                          -0.7747-2.2529 2.5635
H                                          -1.2916-0.6342 3.0398
C                                          -2.9866  0.099 0.5168
H                                          -3.8762-0.4519 0.8454
H                                          -2.8575 0.9787 1.1557
H                                          -3.1327  0.439-0.5117
                                        136              
[Ni(dppf)(PCy3)] HATS                                    
Ni                                          0.4855-0.5296 0.2686
Fe                                          3.3375 2.0161-1.3739
P                                           1.4855  1.174 1.3322
P                                           0.4416 0.0875-1.9362
C                                           3.1033 1.6872 0.6478
C                                           1.6849 1.3437-2.4761
C                                          -1.1595 0.6853-2.6854
C                                          -2.1279 -0.292-2.9852
H                                          -1.8766-1.3446 -2.899
C                                          -3.4111 0.0658 -3.391
H                                          -4.1392-0.7106-3.6118
C                                          -3.7612 1.4137-3.5132
H                                          -4.7631 1.6951-3.8255
C                                          -2.8068 2.3925-3.2386
H                                          -3.0583 3.4448-3.3442
C                                          -1.5187 2.0331-2.8298
H                                             -0.8 2.8169-2.6341
C                                           0.7466-1.2817 -3.151
C                                           0.8615-1.0332  -4.53
H                                           0.8898  -0.01-4.8929
C                                            0.922-2.0913-5.4359
H                                           1.0125-1.8863-6.4995
C                                           0.8601-3.4127-4.9784
H                                           0.9081-4.2364-5.6854
C                                           0.7406-3.6671-3.6125
H                                           0.6909 -4.689-3.2466
C                                           0.6832-2.6052-2.7041
H                                           0.5904-2.7934-1.6419
C                                           1.6601 2.7688-2.2659
H                                           0.9248 3.3207-1.7002
C                                           2.8251  3.338-2.8615
H                                           3.0982 4.3849-2.8357
C                                           3.6023 2.2769-3.4095
H                                           4.5716 2.3699-3.8815
C                                           2.9102  1.055-3.1678
H                                           3.2584  0.072 -3.449
C                                           4.0365 0.7462 0.0955
H                                           3.8905-0.3212 0.0907
C                                           5.1246 1.4664-0.4704
H                                           5.9619 1.0343-1.0029
C                                           4.8767 2.8592-0.2792
H                                           5.4902 3.6718-0.6469
C                                           3.6369 2.9989  0.411
H                                           3.1473 3.9316 0.6528
C                                           0.5875 2.7897  1.361
C                                           0.9595 3.8566 2.1957
H                                           1.7641  3.722 2.9131
C                                            0.303 5.0852 2.1108
H                                           0.6014 5.9029 2.7617
C                                          -0.7319 5.2672 1.1875
H                                          -1.2366 6.2271 1.1173
C                                          -1.1213 4.2078  0.366
H                                          -1.9311 4.3323-0.3476
C                                          -0.4737 2.9739 0.4662
H                                          -0.7886 2.1412-0.1524
C                                           1.8397 0.8995 3.1195
C                                           0.8272 1.1114 4.0709
H                                          -0.1227 1.5413 3.7631
C                                           1.0328 0.7883 5.4119
H                                           0.2422 0.9674 6.1363
C                                           2.2471 0.2313 5.8219
H                                           2.4051-0.0273 6.8654
C                                           3.2525 0.0018 4.8804
H                                           4.1985-0.4352 5.1893
C                                           3.0528 0.3338  3.539
H                                            3.841 0.1481  2.816
P                                          -1.4376-1.2325  1.302
C                                          -2.6642 0.1946  1.537
C                                          -3.2514 0.6531 0.1886
C                                          -3.7853 0.0509 2.5891
H                                          -1.9983 0.9993 1.8856
C                                          -4.0832 1.9369 0.3258
H                                          -3.8894-0.1346-0.2301
H                                          -2.4502 0.8055-0.5342
C                                          -4.5985 1.3509 2.7196
H                                           -4.465-0.7626  2.307
H                                          -3.3706-0.2087 3.5683
C                                          -5.1928 1.7801 1.3721
H                                          -4.4991 2.2061-0.6527
H                                          -3.4233 2.7599 0.6298
H                                          -5.3909 1.2175 3.4677
H                                          -3.9413 2.1502 3.0944
H                                          -5.7558 2.7162 1.4812
H                                          -5.9099 1.0169 1.0336
C                                          -2.3191-2.5207 0.2464
C                                          -1.4526-3.7939 0.1369
C                                          -3.7963-2.9067 0.4639
H                                          -2.2662-2.0196-0.7312
C                                          -1.9336-4.6862-1.0172
H                                          -1.5124-4.3597 1.0765
H                                          -0.3999-3.5261 0.0106
C                                          -4.2854-3.7858-0.7026
H                                          -3.9116-3.4613 1.4013
H                                          -4.4297-2.0183 0.5419
C                                          -3.4195-5.0447 -0.864
H                                          -1.3241-5.5983-1.0673
H                                          -1.7802-4.1535-1.9673
H                                          -5.3364-4.0634 -0.549
H                                          -4.2479-3.1974-1.6324
H                                          -3.7628-5.6364-1.7224
H                                          -3.5444 -5.679 0.0263
C                                          -1.2783 -1.882 3.0775
C                                          -2.3722-2.8596 3.5587
C                                           0.1147-2.4664 3.3787
H                                          -1.3601-0.9597 3.6738
C                                          -2.2151  -3.19 5.0526
H                                          -2.2914 -3.793 2.9876
H                                          -3.3735-2.4647 3.3722
C                                           0.2709-2.8236 4.8648
H                                           0.2814-3.3607 2.7647
H                                           0.8838-1.7482 3.0894
C                                          -0.8288-3.7773 5.3473
H                                          -3.0057-3.8858 5.3636
H                                           -2.354-2.2708 5.6419
H                                            1.264-3.2592 5.0331
H                                           0.2335-1.8993 5.4569
H                                          -0.7193-3.9846 6.4199
H                                          -0.7306-4.7419 4.8268
Br                                          2.1543-2.3316 0.6291
C                                           3.5735-3.4089-0.9789
H                                           4.1339-4.0835-0.3345
H                                           2.8305-3.9092-1.5942
C                                           4.3483-2.3112-1.6626
H                                           3.6648 -1.487-1.8966
H                                            5.107-1.9125 -0.979
C                                           5.0038-2.8024-2.9396
C                                           4.3103-2.7323-4.1561
C                                           6.2872-3.3662-2.9309
C                                           4.8832-3.2122-5.3342
H                                           3.3133-2.3049-4.1757
C                                           6.8641-3.8458 -4.108
H                                           6.8368-3.4258-1.9936
C                                           6.1632-3.7715 -5.315
H                                           4.3273-3.1466-6.2664
H                                           7.8625-4.2755-4.0841
H                                           6.6128 -4.144-6.2318
                                        121              
[Ni(dppf)(P(OPh)3)] HATS                                 
Ni                                         -0.0452 1.9571 0.1177
Fe                                          3.8284 2.9739-0.7459
P                                            1.285 3.3075 1.4542
P                                           1.0861 1.2117-1.7368
C                                           3.0732 3.0668 1.1512
C                                           2.4955 2.3095-2.1367
C                                           0.2424 1.2161-3.3926
C                                          -0.8205  2.106-3.5916
H                                          -1.1602 2.7216-2.7664
C                                          -1.4587 2.1873-4.8312
H                                          -2.2868 2.8788-4.9637
C                                          -1.0424 1.3757-5.8882
H                                          -1.5431 1.4307-6.8514
C                                           0.0267 0.4947-5.7024
H                                           0.3633-0.1347-6.5223
C                                           0.6705 0.4208 -4.467
H                                           1.4989-0.2686-4.3387
C                                           1.7932-0.4995-1.6854
C                                           0.9361-1.5702-1.9946
H                                          -0.0933-1.3788-2.2673
C                                           1.4013 -2.884 -1.996
H                                           0.7137-3.6863-2.2486
C                                           2.7346-3.1602-1.6835
H                                           3.1014-4.1833-1.6946
C                                           3.5858-2.1101-1.3403
H                                           4.6194  -2.31-1.0699
C                                           3.1191-0.7938-1.3313
H                                           3.7963 0.0011-1.0504
C                                           2.3675 3.7296-1.9604
H                                           1.4868 4.2264-1.5835
C                                           3.6074 4.3443-2.2872
H                                           3.8343  5.398-2.1941
C                                           4.5138 3.3171 -2.684
H                                           5.5538 3.4519-2.9516
C                                           3.8306 2.0687-2.6117
H                                           4.2616  1.106-2.8419
C                                           3.6438 1.7719 0.9144
H                                           3.0951 0.8423 0.9456
C                                           5.0234 1.9362 0.6019
H                                           5.7115 1.1441 0.3365
C                                           5.3234 3.3317  0.645
H                                           6.2767 3.7862 0.4087
C                                           4.1287 4.0301 0.9905
H                                           4.0134 5.1025 1.0564
C                                           1.1595 5.1542 1.3672
C                                           1.7834 5.9736 2.3222
H                                           2.3189 5.5223 3.1526
C                                            1.715 7.3632 2.2194
H                                           2.2059 7.9846  2.964
C                                           1.0063 7.9545 1.1684
H                                           0.9463  9.037 1.0923
C                                            0.365 7.1476 0.2266
H                                          -0.2029 7.5976-0.5834
C                                           0.4421  5.756 0.3264
H                                          -0.0829 5.1303-0.3864
C                                           1.1638 3.0461 3.2784
C                                          -0.1162 3.0241 3.8523
H                                          -0.9924 3.1969 3.2367
C                                          -0.2726 2.7575 5.2124
H                                          -1.2714 2.7343 5.6353
C                                           0.8436 2.5127  6.016
H                                           0.7173 2.2935 7.0731
C                                           2.1229 2.5527 5.4561
H                                           2.9973 2.3725 6.0769
C                                           2.2832 2.8209 4.0947
H                                           3.2795 2.8367 3.6634
P                                          -0.8841 0.2287 1.1893
O                                          -2.2791-0.4507 0.6001
O                                          -0.1386-1.2258 1.5226
O                                          -1.4958 0.6606 2.6589
C                                          -2.3257-1.0584 -0.648
C                                          -2.4923-0.2797-1.7932
C                                          -2.2476  -2.45-0.7193
C                                          -2.5788-0.9118-3.0363
H                                          -2.5231  0.799-1.6964
C                                          -2.3486-3.0709-1.9656
H                                          -2.1037-3.0149 0.1952
C                                          -2.5107-2.3048-3.1252
H                                          -2.6731-0.3068-3.9328
H                                          -2.2933-4.1545-2.0306
H                                          -2.5755-2.7915-4.0944
C                                           1.1446-1.3177 2.0301
C                                           1.6513-0.4089 2.9631
C                                           1.9118-2.4006 1.6007
C                                           2.9459-0.5883 3.4558
H                                           1.0538 0.4297 3.2949
C                                              3.2-2.5708 2.1039
H                                           1.4965-3.0736 0.8604
C                                           3.7249-1.6658  3.032
H                                           3.3343 0.1285 4.1725
H                                           3.7984-3.4093 1.7583
H                                           4.7305-1.8006 3.4205
C                                          -2.1438-0.1829 3.5627
C                                          -1.4672-0.5401 4.7287
C                                          -3.4633-0.5825 3.3419
C                                          -2.1213-1.3197 5.6841
H                                          -0.4501   -0.2 4.8802
C                                          -4.1043-1.3631 4.3052
H                                          -3.9627-0.2876  2.428
C                                          -3.4385-1.7349  5.476
H                                          -1.5964-1.6012 6.5931
H                                          -5.1304-1.6793 4.1375
H                                           -3.944 -2.342 6.2219
Br                                         -2.0526 3.2334-0.3365
C                                          -3.8831 2.6832 1.2531
H                                          -3.2828 2.0987 1.9412
H                                          -4.4876 2.1063 0.5573
C                                          -4.4475 3.9855 1.7482
H                                          -5.4293 3.7892  2.215
H                                          -4.6539 4.6447 0.8938
C                                          -3.5551 4.6868 2.7519
C                                          -2.5724 5.5935 2.3344
C                                          -3.6802 4.4193 4.1223
C                                          -1.7361 6.2193 3.2602
H                                          -2.4488 5.7957 1.2754
C                                          -2.8521 5.0501 5.0529
H                                          -4.4377 3.7156 4.4618
C                                           -1.875 5.9507 4.6231
H                                          -0.9729 6.9073 2.9115
H                                          -2.9681 4.8355 6.1124
H                                          -1.2208 6.4327 5.3446
                                         97              
[Ni(dppf)(NMe3)] HATS                                    
Ni                                          -0.295-0.0513-0.1891
Fe                                          2.6184 2.3169-1.9485
P                                           1.4301 0.8267 0.8833
P                                          -0.3233 0.6249-2.3377
C                                           2.8394 1.3339-0.1672
C                                            0.742  2.065-2.7486
C                                          -1.9611 1.1704-3.0261
C                                          -2.8678 0.2083 -3.507
H                                           -2.548-0.8246-3.6167
C                                          -4.1686 0.5631-3.8641
H                                          -4.8493-0.1974-4.2384
C                                          -4.5943 1.8889-3.7462
H                                          -5.6081 2.1659-4.0218
C                                          -3.7013 2.8554-3.2791
H                                           -4.016 3.8928-3.1962
C                                          -2.3981 2.5008-2.9229
H                                          -1.7174 3.2688-2.5697
C                                           0.2069-0.5813-3.6375
C                                          -0.0036-0.3369-5.0064
H                                          -0.5015 0.5762-5.3202
C                                           0.4154-1.2596-5.9638
H                                            0.248-1.0577-7.0186
C                                            1.044-2.4444-5.5661
H                                           1.3635 -3.168-6.3116
C                                           1.2517-2.6958-4.2099
H                                           1.7297-3.6196-3.8953
C                                           0.8393-1.7676-3.2486
H                                           0.9938-1.9679-2.1942
C                                           0.8131 3.2736 -1.971
H                                           0.2546 3.4809-1.0703
C                                           1.8051 4.1236-2.5411
H                                           2.1169 5.0826-2.1482
C                                           2.3661 3.4511-3.6665
H                                           3.1829 3.8083-4.2802
C                                           1.7143 2.1903-3.7992
H                                             1.95 1.4285-4.5279
C                                           3.3215 0.5156-1.2436
H                                           2.9276-0.4521 -1.519
C                                           4.3749 1.2119-1.8981
H                                           4.9078 0.8645-2.7721
C                                           4.5579 2.4643-1.2383
H                                           5.2475 3.2452-1.5329
C                                           3.6193   2.54-0.1664
H                                            3.471 3.3822 0.4952
C                                           1.0074 2.4117 1.7442
C                                           1.8427 3.0082  2.701
H                                           2.7777 2.5267 2.9735
C                                           1.4749 4.2085 3.3126
H                                            2.131 4.6596 4.0526
C                                           0.2662 4.8268 2.9806
H                                          -0.0184 5.7597 3.4601
C                                          -0.5787  4.236  2.038
H                                          -1.5246 4.7058 1.7801
C                                          -0.2094 3.0344  1.431
H                                          -0.8622 2.5625 0.7014
C                                           2.3143-0.0774 2.2361
C                                           1.5387-0.6714 3.2439
H                                           0.4566-0.5993 3.1934
C                                           2.1396-1.3735 4.2863
H                                           1.5235-1.8276 5.0582
C                                           3.5316 -1.508 4.3294
H                                           4.0022-2.0627 5.1369
C                                           4.3105-0.9331 3.3248
H                                           5.3927-1.0373 3.3466
C                                           3.7066-0.2212 2.2832
H                                           4.3238 0.2071 1.5006
Br                                           0.619-2.4913 0.3804
C                                           1.9109-4.3528 0.6674
H                                           1.4155-4.8143 1.5198
H                                           1.7723-4.9296-0.2462
C                                           3.3089-3.8723 0.9606
H                                           3.2738-3.1817  1.813
H                                            3.908-4.7346 1.3067
C                                           4.0715-3.2075-0.1733
C                                           3.6471 -3.238-1.5063
C                                           5.2822-2.5595 0.1175
C                                            4.414-2.6567-2.5209
H                                           2.7016 -3.705-1.7576
C                                           6.0517-1.9776-0.8884
H                                           5.6186-2.5128 1.1504
C                                           5.6223-2.0302-2.2176
H                                           4.0539-2.6832-3.5456
H                                           6.9843-1.4794 -0.636
H                                           6.2202-1.5795-3.0056
C                                          -2.8013-1.6505-0.2679
H                                          -2.8696-1.3613-1.3173
H                                          -2.1411-2.5141-0.1796
H                                          -3.8085-1.9135 0.0995
C                                          -2.1742-0.8789  1.934
H                                          -3.1802 -1.104 2.3306
H                                          -1.5255-1.7456 2.0636
H                                          -1.7505-0.0364 2.4862
C                                          -3.0958 0.6617 0.3381
H                                          -4.1201 0.4583 0.6948
H                                          -2.6829  1.489 0.9193
H                                          -3.1343 0.9495 -0.712
N                                          -2.2333 -0.525 0.5015
                                        118              
[Ni(dppf)(AsPh3)] HATS                                   
Ni                                         -0.5572 1.8666-0.7231
Fe                                          3.1824 2.7619-2.1587
P                                           1.0631 2.6574  0.617
P                                           0.4184  0.801-2.4556
C                                           2.7552 2.7547-0.1198
C                                           1.6833 1.8695-3.2395
C                                          -0.6412 0.3052-3.8803
C                                          -1.1918-0.9848-3.9618
H                                          -0.8921 -1.748-3.2494
C                                          -2.1302-1.2962-4.9462
H                                          -2.5447-2.2998-4.9947
C                                          -2.5423 -0.322-5.8587
H                                          -3.2744-0.5646-6.6244
C                                          -2.0073 0.9666-5.7797
H                                          -2.3221 1.7322 -6.484
C                                          -1.0656 1.2801-4.7983
H                                          -0.6661 2.2873-4.7402
C                                           1.3487-0.7443-2.0745
C                                           1.9149-1.5738-3.0568
H                                           1.7831-1.3325-4.1079
C                                           2.6289-2.7156 -2.691
H                                           3.0647 -3.349-3.4595
C                                           2.7781-3.0491-1.3406
H                                           3.3294-3.9427-1.0597
C                                           2.2031-2.2418-0.3578
H                                           2.2823 -2.504 0.6927
C                                             1.49-1.0996-0.7269
H                                           1.0295-0.4787 0.0327
C                                           1.5731 3.3027-3.3135
H                                           0.7439 3.8803-2.9321
C                                            2.765 3.8168-3.8966
H                                            2.998 4.8637-4.0404
C                                           3.6278 2.7169-4.1824
H                                            4.634 2.7815-4.5766
C                                           2.9653 1.5194-3.7845
H                                           3.3839 0.5238-3.8195
C                                            3.631 1.6733-0.4934
H                                            3.408 0.6187 -0.438
C                                           4.8261  2.225-1.0433
H                                           5.6557 1.6571-1.4439
C                                            4.693 3.6441 -1.052
H                                           5.4057 4.3504-1.4572
C                                           3.4237 3.9699-0.4912
H                                           3.0125 4.9636-0.3852
C                                           0.9128 4.3598 1.3319
C                                           1.8552 4.8686 2.2421
H                                           2.7153 4.2652  2.519
C                                           1.6886 6.1362 2.7961
H                                           2.4226 6.5194 3.5004
C                                           0.5765 6.9124 2.4496
H                                            0.447 7.9004 2.8841
C                                          -0.3627 6.4152 1.5463
H                                          -1.2266 7.0137 1.2688
C                                          -0.1953 5.1429 0.9893
H                                          -0.9189 4.7565 0.2796
C                                           1.3398 1.6947 2.1917
C                                           0.5261  1.994 3.2997
H                                          -0.1696 2.8224 3.2515
C                                           0.5985 1.2453 4.4737
H                                          -0.0514 1.4989 5.3069
C                                           1.4969 0.1792 4.5749
H                                           1.5575-0.4039 5.4899
C                                           2.3159-0.1251 3.4873
H                                           3.0249-0.9469 3.5497
C                                           2.2351 0.6204  2.308
H                                           2.8885 0.3578 1.4881
C                                          -2.6923 1.1547 2.1594
C                                          -2.5997 2.5409 2.3431
C                                          -3.2699 0.3714 3.1677
C                                          -3.0921 3.1418 3.5028
H                                          -2.1207 3.1452 1.5779
C                                          -3.7643 0.9704 4.3293
H                                          -3.3194-0.7085 3.0575
C                                          -3.6802 2.3559 4.4973
H                                          -3.0076  4.218 3.6298
H                                          -4.2124 0.3544 5.1049
H                                          -4.0649 2.8185 5.4024
C                                          -3.6489  0.021-0.5142
C                                          -3.6469 0.2518-1.8949
C                                          -4.8006-0.4972 0.0951
C                                          -4.7743-0.0505-2.6635
H                                          -2.7725 0.6879-2.3635
C                                          -5.9309 -0.783-0.6702
H                                          -4.8305-0.6551 1.1685
C                                          -5.9175-0.5644-2.0508
H                                           -4.749  0.125-3.7353
H                                          -6.8304-1.1507-0.1851
H                                          -6.8037-0.7806-2.6417
C                                          -1.4383-1.3558 1.0069
C                                          -0.6438-1.5176  2.151
C                                          -1.6841-2.4616 0.1804
C                                          -0.1136-2.7693 2.4692
H                                           -0.432-0.6691 2.7929
C                                          -1.1492-3.7116 0.4993
H                                            -2.29-2.3465-0.7146
C                                          -0.3646-3.8691 1.6445
H                                           0.5013-2.8768  3.359
H                                          -1.3438-4.5619-0.1493
H                                           0.0519-4.8426 1.8899
Br                                         -1.7961 3.5765-1.9317
As                                         -2.0004  0.442  0.464
C                                          -4.1937 3.6395-1.8676
H                                          -4.3638 4.6109-2.3256
H                                          -4.3884 2.7961-2.5229
C                                          -4.5496 3.4571-0.4221
H                                          -3.8187 2.7713 0.0201
H                                          -4.4202 4.4069  0.115
C                                          -5.9281 2.8805-0.1177
C                                          -6.9373 2.7747-1.0792
C                                          -6.1917  2.417 1.1814
C                                          -8.1757 2.2107-0.7592
H                                          -6.7527 3.1258-2.0907
C                                          -7.4268  1.859 1.5055
H                                          -5.4154 2.4856 1.9393
C                                          -8.4254 1.7488  0.533
H                                          -8.9445 2.1325-1.5242
H                                          -7.6071 1.5029  2.517
H                                          -9.3881 1.3094 0.7822
                                        118              
[Ni(dppf)(SbPh3)] HATS                                   
Ni                                         -0.5454  1.528-0.9418
Fe                                          3.0683  3.151-2.0017
P                                           0.7757 2.5052 0.6028
P                                           0.6951 0.6421-2.5711
C                                           2.2734 3.3179-0.0716
C                                           2.0504 1.7382-3.1271
C                                          -0.1367 0.2469-4.1647
C                                          -1.5272 0.0849-4.1492
H                                          -2.0621 0.2359-3.2194
C                                          -2.2176-0.2456-5.3166
H                                          -3.2972-0.3671-5.2844
C                                          -1.5187-0.4061-6.5145
H                                          -2.0519-0.6578-7.4277
C                                          -0.1303-0.2359-6.5414
H                                           0.4142-0.3547-7.4747
C                                           0.5596 0.0886-5.3731
H                                            1.638 0.2206-5.3973
C                                           1.6163-0.9112-2.1864
C                                           1.3666-2.1279-2.8386
H                                           0.6594-2.1677-3.6607
C                                           2.0167-3.2965-2.4312
H                                           1.8086-4.2318-2.9443
C                                           2.9246-3.2662-1.3707
H                                           3.4261-4.1768-1.0538
C                                            3.185 -2.057-0.7191
H                                           3.8829-2.0208  0.113
C                                           2.5361-0.8919-1.1238
H                                           2.7382 0.0409-0.6084
C                                           1.8305 3.0604-3.6399
H                                           0.8709 3.5564 -3.691
C                                           3.0915 3.6085-4.0125
H                                           3.2592 4.6089-4.3898
C                                           4.1007  2.642-3.7198
H                                           5.1678 2.7776-3.8402
C                                           3.4625 1.4878-3.1802
H                                           3.9553 0.5877-2.8427
C                                           3.6324 2.8633-0.0213
H                                           3.9661 1.9355 0.4226
C                                            4.459 3.8447-0.6457
H                                           5.5289  3.773-0.7922
C                                           3.6181 4.9088-1.0925
H                                            3.937 5.7837-1.6441
C                                           2.2708 4.5773-0.7586
H                                           1.3876 5.1561-0.9937
C                                           0.0792  3.844 1.6734
C                                           0.8105 4.9377 2.1638
H                                           1.8495 5.0709 1.8782
C                                           0.2058 5.8679 3.0117
H                                            0.782 6.7129 3.3803
C                                          -1.1319 5.7154 3.3875
H                                          -1.5973 6.4406 4.0502
C                                          -1.8673 4.6319 2.9037
H                                          -2.9083  4.495 3.1833
C                                          -1.2653  3.711 2.0449
H                                          -1.8436 2.8834  1.656
C                                           1.5085 1.3726 1.8789
C                                           1.2931-0.0048 1.7477
H                                            0.743-0.3732 0.8909
C                                           1.7812 -0.908 2.6949
H                                           1.5894  -1.97 2.5654
C                                           2.5003-0.4346 3.7931
H                                           2.8795-1.1282 4.5391
C                                           2.7291 0.9391 3.9342
H                                           3.2873 1.3116 4.7893
C                                           2.2365 1.8365 2.9865
H                                           2.4064 2.9012 3.1154
C                                          -3.0465 0.5367 1.9799
C                                          -2.2698 0.5878 3.1501
C                                          -4.3442 1.0641  2.004
C                                          -2.7848 1.1603 4.3146
H                                          -1.2529 0.2007 3.1543
C                                          -4.8546 1.6552  3.164
H                                          -4.9641 1.0385 1.1135
C                                          -4.0741 1.7029 4.3209
H                                          -2.1715 1.2004 5.2112
H                                          -5.8514 2.0878 3.1485
H                                          -4.4648 2.1655 5.2237
C                                          -3.9582-0.4895 -0.958
C                                          -4.3483 0.4546-1.9206
C                                          -4.7616-1.6184-0.7442
C                                           -5.526 0.2771-2.6532
H                                          -3.7273  1.328 -2.105
C                                          -5.9388-1.7955-1.4764
H                                          -4.4703-2.3646-0.0086
C                                          -6.3233-0.8479-2.4295
H                                          -5.8169 1.0165-3.3956
H                                           -6.555-2.6746-1.3043
H                                          -7.2386-0.9894-2.9984
C                                          -1.6345-2.0929 0.8012
C                                          -2.3068-2.7082 1.8691
C                                          -0.5586-2.7634 0.2008
C                                          -1.9124-3.9702 2.3214
H                                          -3.1275-2.1965  2.365
C                                           -0.161-4.0235  0.656
H                                          -0.0139-2.3055 -0.618
C                                          -0.8376-4.6284 1.7176
H                                          -2.4409-4.4358 3.1498
H                                           0.6806-4.5196 0.1806
H                                          -0.5273-5.6065 2.0765
Br                                         -1.5835 3.3628-2.1389
Sb                                         -2.1415-0.1081  0.132
C                                          -3.8435  4.167-1.6284
H                                          -4.4351 3.5812-2.3284
H                                          -3.7441 5.2158-1.8959
C                                          -3.9501 3.8227-0.1726
H                                          -3.6021 2.7896-0.0294
H                                          -3.2592 4.4517 0.3944
C                                          -5.3494 3.9477 0.4031
C                                          -5.6318  4.891 1.3985
C                                           -6.376 3.0857-0.0129
C                                          -6.9018 4.9658 1.9766
H                                          -4.8432 5.5615 1.7328
C                                          -7.6436 3.1542 0.5642
H                                          -6.1708  2.341-0.7782
C                                           -7.912 4.0948 1.5643
H                                          -7.0992 5.7011 2.7528
H                                          -8.4221 2.4694 0.2372
H                                          -8.8992 4.1476 2.0156
                                        127              
[NiBr(dppf)(FcPPh2)] + PhCH2CH2∙                         
Ni                                         -0.0168 0.0542 0.1707
Fe                                         -3.1296-2.7998 2.7456
Fe                                          2.8408 0.9671-2.7463
P                                          -1.5523 -1.672-0.1781
P                                           2.2423-0.5612 0.1798
P                                          -0.3192 1.5007-1.7097
C                                          -3.8342-0.8744 3.0057
C                                          -4.8602-1.7068 2.4621
H                                          -5.3354-1.5792 1.4993
C                                          -5.0923-2.7731 3.3837
H                                          -5.7794-3.5975 3.2429
C                                          -4.2087-2.5991 4.4933
H                                          -4.1093-3.2699 5.3369
C                                          -3.4314-1.4242 4.2567
H                                          -2.6286-1.0448 4.8743
C                                          -1.8293 -2.882 1.1544
C                                          -1.1075-2.9432 2.3925
H                                          -0.4093-2.1952 2.7317
C                                           -1.554-4.0872 3.1112
H                                          -1.2344-4.3742 4.1045
C                                          -2.5551-4.7432 2.3306
H                                          -3.1229 -5.616 2.6265
C                                          -2.7302 -4.004 1.1271
H                                          -3.4363-4.2275 0.3396
C                                           2.9854-0.6344-1.4853
C                                           4.2897 -0.247-1.9508
H                                           5.0896 0.1317-1.3311
C                                           4.3077-0.3573-3.3722
H                                            5.133-0.0863-4.0176
C                                           3.0261-0.8218-3.7975
H                                           2.7124-0.9771-4.8216
C                                           2.2143-0.9974 -2.641
H                                           1.1827-1.3223-2.6183
C                                           1.2276 2.1704-2.4102
C                                           2.3184 2.5498 -1.557
H                                           2.3105  2.514-0.4794
C                                           3.4221 2.9238 -2.371
H                                           4.4033 3.2033 -2.011
C                                           3.0282 2.7916-3.7354
H                                           3.6564 2.9587-4.6006
C                                           1.6758 2.3453-3.7661
H                                           1.1036 2.1391-4.6579
C                                          -1.0018-2.7851-1.5398
C                                          -1.3662-2.5783-2.8778
H                                          -2.0899-1.8136-3.1339
C                                          -0.8006-3.3536-3.8931
H                                          -1.0964-3.1755-4.9234
C                                           0.1385-4.3402-3.5879
H                                           0.5804-4.9393-4.3797
C                                           0.5044-4.5537-2.2557
H                                           1.2357-5.3165-2.0023
C                                          -0.0624-3.7864-1.2395
H                                           0.2355-3.9597-0.2107
C                                           -3.259-1.1572-0.6402
C                                           -4.174-1.9598-1.3364
H                                          -3.8763-2.9429-1.6886
C                                          -5.4631-1.4932-1.5995
H                                          -6.1624 -2.121-2.1457
C                                          -5.8561-0.2239-1.1627
H                                          -6.8615 0.1348-1.3669
C                                          -4.9523 0.5797-0.4637
H                                          -5.2446 1.5687-0.1211
C                                          -3.6613 0.1146-0.2121
H                                          -2.9496 0.7358 0.3201
C                                           2.5177-2.2603  0.838
C                                           2.2213-2.4885 2.1914
H                                           1.8756 -1.664 2.8107
C                                           2.3601-3.7633 2.7376
H                                           2.1201-3.9293 3.7843
C                                            2.797-4.8256 1.9404
H                                           2.8995-5.8203 2.3658
C                                           3.1045-4.6022 0.5971
H                                           3.4531-5.4218-0.0265
C                                           2.9675-3.3252 0.0465
H                                           3.1978-3.1631-1.0016
C                                           3.4912 0.3811  1.155
C                                           3.1369 1.5936 1.7613
H                                           2.1091 1.9402 1.7093
C                                           4.0914 2.3338 2.4668
H                                           3.8079 3.2694 2.9345
C                                            5.398 1.8587 2.5825
H                                           6.1357 2.4346 3.1353
C                                           5.7517  0.633 2.0094
H                                           6.7632 0.2495 2.1172
C                                           4.8014-0.1051 1.3057
H                                           5.0721 -1.067 0.8786
C                                          -1.2219  3.043-1.2507
[truncated: 148,000 more chars]
